# Supplementary material for: Perturbations in the blood metabolome up to a decade before prostate cancer diagnosis in 4387 matched case–control sets from the European Prospective Investigation into Cancer and Nutrition
Source: Int J Cancer. 2024 Oct 8;156(5):943–52. doi: 10.1002/ijc.35208 (PMC11701393; doi:10.1002/ijc.35208)
Supplement: Supplementary file 2 — Data S2: Supporting Information [file IJC-156-943-s003.xlsx]

## Sheet: Contents
Grenville ZS et al. Perturbations in the blood metabolome up to a decade before prostate cancer diagnosis in 4,387 matched case-control sets from the European Prospective Investigation into Cancer and Nutrition
Supplementary Information - Tables S1-S10
Risk of prostate cancer overall, by tumour characteristics and follow-up time, and risk of prostate cancer death per 1SD increase in individual metabolite concentration in EPIC, in the full data set and data not previously published.
Full data set ncase=4,387
Table S1	Full dataset:	Overall prostate cancer by ≤10 years of follow-up time
Table S2	Full dataset:	Overall prostate cancer by > 10 years of follow-up time
Table S3	Full dataset:	Advanced prostate cancer
Table S4	Full dataset:	Advanced prostate cancer by ≤10 years of follow-up time
Table S5	Full dataset:	Advanced prostate cancer by > 10 years of follow-up time
Table S6	Full dataset:	Aggressive prostate cancer
Table S7	Full dataset:	Aggressive prostate cancer by ≤10 years of follow-up time
Table S8	Full dataset:	Aggressive prostate cancer by > 10 years of follow-up time
Table S9	Full dataset:	High grade prostate cancer
Table S10	Full dataset:	Prostate cancer death

## Sheet: Table S1
Table S1. Full dataset: Risk of overall prostate cancer per 1 SD increase in log metabolite concentrations in EPIC1 by ≤ 10 years of follow-up time
Metabolite	OR	LL	UL	P-value2	Padj2	ncase
PC aa C36:3	0.842359	0.75833	0.9357	0.0013767	0.205131	1809
PC aa C36:2	0.851972	0.765749	0.947903	0.003253	0.242348	1809
PC ae C38:2	0.887623	0.815344	0.966309	0.0059451	0.2568	1809
PC aa C38:3	0.887696	0.814208	0.967817	0.006894	0.2568	1809
PC aa C36:1	0.908439	0.841893	0.980244	0.0133586	0.314593	1809
PC ae C36:3	0.885983	0.80176	0.979053	0.0175331	0.314593	1809
PC aa C40:2	0.897315	0.820176	0.981709	0.0181533	0.314593	1809
PC aa C40:3	0.9057	0.831143	0.986945	0.0238349	0.314593	1809
Threonine	1.0815	1.009	1.1592	0.0268889	0.314593	1809
Aspartic acid	0.81096	0.673046	0.977134	0.0275817	0.314593	244
Serotonin	1.25114	1.02471	1.5276	0.0278338	0.314593	244
PC ae C44:3	0.770448	0.610624	0.972104	0.027915	0.314593	244
PC ae C40:3	0.891615	0.803969	0.988816	0.0297803	0.314593	1809
PC ae C38:3	0.91458	0.843477	0.991677	0.0305901	0.314593	1809
PC aa C42:4	0.892978	0.805372	0.990114	0.0316704	0.314593	1807
PC aa C34:3	0.909256	0.831183	0.994664	0.0378219	0.352217	1809
C14:1	0.933155	0.87279	0.997696	0.042604	0.373412	1809
PC aa C40:4	0.925317	0.855951	1.0003	0.0508986	0.413874	1809
Lyso PC a C20:3	0.924413	0.853734	1.00094	0.0527759	0.413874	1809
PC aa C28:1	1.08564	0.993854	1.1859	0.0682751	0.483498	1809
Lyso PC a C16:1	0.931304	0.86237	1.00575	0.0696993	0.483498	1809
C2	0.93596	0.870988	1.00578	0.071389	0.483498	1809
PC ae C42:2	0.929003	0.856662	1.00745	0.0750025	0.483914	1809
PC ae C42:1	0.928497	0.854135	1.00933	0.0815359	0.483914	1809
Glutamine	0.90986	0.817132	1.01311	0.0849884	0.483914	1809
PC aa C38:4	0.9273	0.850738	1.01075	0.0860363	0.483914	1809
cit_orn	0.925968	0.847731	1.01143	0.0876891	0.483914	1565
PC aa C42:2	0.928096	0.850588	1.01267	0.0935278	0.490254	1809
C18:1	0.927285	0.848385	1.01352	0.0961288	0.490254	1809
PC ae C42:3	0.93282	0.858843	1.01317	0.0990166	0.490254	1809
Lyso PC a C18:1	0.934708	0.862042	1.0135	0.101999	0.490254	1809
PC ae C34:3	0.932738	0.857167	1.01497	0.106262	0.494781	1809
PC aa C42:5	0.929992	0.84936	1.01828	0.116763	0.527203	1809
PC ae C30:0	1.07156	0.981712	1.16963	0.121894	0.534182	1808
SM(OH) C14:1	1.06839	0.980721	1.1639	0.129937	0.553162	1809
PC ae C42:4	0.940776	0.8678	1.01989	0.138358	0.572649	1809
C18	0.952396	0.89111	1.0179	0.150649	0.606666	1809
PC ae C44:4	0.946749	0.877596	1.02135	0.157352	0.613981	1809
SM C20:2	0.938472	0.858055	1.02642	0.164733	0.613981	1809
PC aa C32:1	0.943749	0.869122	1.02478	0.168363	0.613981	1809
Hexose	0.941856	0.864149	1.02655	0.17272	0.613981	1809
PC ae C36:2	0.937121	0.853534	1.02889	0.173068	0.613981	1809
SM C24:1	1.09455	0.958825	1.24949	0.181059	0.627391	1809
PC ae C36:1	0.950297	0.880706	1.02539	0.188885	0.636381	1808
PC aa C34:1	0.944795	0.866449	1.03022	0.19853	0.636381	1809
Glutamate	1.0858	0.957729	1.23101	0.198616	0.636381	1809
isoleucine	1.04799	0.975379	1.126	0.200738	0.636381	1809
PC ae C40:4	0.950588	0.878769	1.02828	0.206124	0.639844	1807
Alanine	1.04878	0.970449	1.13344	0.229129	0.69674	1809
SDMA	1.13699	0.918943	1.40678	0.237273	0.707072	244
ketoaa	1.04536	0.970166	1.12637	0.244145	0.713287	1565
PC ae C34:2	0.945929	0.8586	1.04214	0.260687	0.722841	1809
PC aa C32:3	0.949538	0.867492	1.03934	0.261433	0.722841	1809
PC aa C34:2	0.930673	0.819823	1.05651	0.266831	0.722841	1809
PC ae C40:5	0.956624	0.883356	1.03597	0.275372	0.722841	1809
fisher_ratio	1.04203	0.967573	1.12222	0.276388	0.722841	1565
PC aa C40:5	0.958081	0.886526	1.03541	0.279565	0.722841	1809
tyr_phe	0.959164	0.889094	1.03476	0.281375	0.722841	1565
eaa	1.04139	0.966193	1.12243	0.288899	0.729593	1565
PC ae C38:4	0.954661	0.873579	1.04327	0.305553	0.75879	1809
C5	1.1112	0.905693	1.36334	0.312214	0.76262	244
PC ae C32:2	0.957274	0.876239	1.0458	0.333259	0.800897	1809
Ornithine	1.04672	0.950551	1.15262	0.353087	0.827141	1809
Lyso PC a C18:0	0.960552	0.881983	1.04612	0.355282	0.827141	1809
SM(OH) C22:2	1.04603	0.949161	1.15279	0.364071	0.828465	1809
C16	0.969843	0.906884	1.03717	0.37124	0.828465	1809
PC ae C36:4	0.958344	0.871042	1.0544	0.382627	0.828465	1809
PC aa C34:4	0.964832	0.888454	1.04778	0.394861	0.828465	1809
Leucine	1.03109	0.959673	1.10783	0.403135	0.828465	1809
bcaa	1.03205	0.957802	1.11205	0.407584	0.828465	1565
SM C24:0	0.958176	0.864288	1.06226	0.416795	0.828465	1809
PC ae C36:0	0.969424	0.899405	1.04489	0.416878	0.828465	1807
PC aa C36:5	1.03049	0.957161	1.10945	0.425159	0.828465	1809
PC ae C38:5	0.960697	0.869727	1.06118	0.429545	0.828465	1809
C18:2	0.966117	0.886157	1.05329	0.434198	0.828465	1809
C4	0.912864	0.725826	1.1481	0.43577	0.828465	244
PC aa C36:4	0.962915	0.874556	1.0602	0.441582	0.828465	1809
PC ae C34:1	0.964012	0.877942	1.05852	0.442428	0.828465	1809
Citrulline	0.973268	0.907992	1.04324	0.444298	0.828465	1809
PC aa C38:6	1.02892	0.956285	1.10707	0.445302	0.828465	1809
C3	1.02634	0.959335	1.09803	0.450374	0.828465	1809
PC aa C30:0	1.03105	0.951157	1.11766	0.457422	0.831169	1809
Asparagine	1.03245	0.945935	1.12687	0.474534	0.839604	1809
glucoaa	1.0284	0.951799	1.11116	0.478307	0.839604	1565
SM(OH) C16:1	1.03009	0.947347	1.12007	0.487711	0.839604	1809
cit_arg	0.96428	0.868872	1.07016	0.493801	0.839604	1565
PC ae C30:2	1.03451	0.937204	1.14192	0.500839	0.839604	1800
PC ae C40:1	0.973703	0.900796	1.05251	0.502158	0.839604	1808
C0	0.976265	0.909044	1.04846	0.509297	0.839604	1809
Proline	1.02344	0.955048	1.09672	0.51148	0.839604	1809
PC aa C42:1	1.02753	0.947283	1.11456	0.512778	0.839604	1809
PC aa C42:0	1.02634	0.946921	1.11243	0.52689	0.847862	1809
Kynurenine	0.97658	0.906775	1.05176	0.531108	0.847862	1809
Phenylalanine	1.02286	0.951594	1.09947	0.539563	0.847862	1809
PC ae C40:6	1.02274	0.950791	1.10014	0.545737	0.847862	1809
Lyso PC a C18:2	0.975704	0.900779	1.05686	0.546274	0.847862	1809
PC aa C42:6	1.06149	0.864789	1.30293	0.568209	0.872815	244
orn_arg	1.03311	0.91855	1.16196	0.586991	0.892465	1565
PC ae C44:6	1.01962	0.948172	1.09644	0.600201	0.896741	1809
Lyso PC a C16:0	1.02228	0.941057	1.11052	0.60184	0.896741	1809
PC ae C42:5	0.980732	0.90943	1.05762	0.613411	0.904933	1809
PC ae C36:5	0.978047	0.894495	1.0694	0.626109	0.91461	1809
Lyso PC a C28:1	1.05882	0.834791	1.34297	0.637483	0.922185	238
ureaaa	1.01885	0.939884	1.10444	0.650096	0.931388	1565
Glycine	0.982926	0.911033	1.06049	0.656749	0.931959	1809
SM(OH) C22:1	0.982298	0.898033	1.07447	0.696301	0.932014	1809
Lyso PC a C17:0	1.01568	0.939215	1.09837	0.696845	0.932014	1809
C14	0.962811	0.791825	1.17072	0.704013	0.932014	244
Arginine	0.980823	0.887089	1.08446	0.705561	0.932014	1809
C12	0.964581	0.793959	1.17187	0.716542	0.932014	244
PC aa C32:0	1.01773	0.924621	1.12021	0.719629	0.932014	1809
PC aa C38:5	0.985949	0.912347	1.06549	0.720735	0.932014	1809
nsaa	1.01697	0.925739	1.11719	0.72568	0.932014	1565
PC aa C36:6	1.01275	0.94219	1.0886	0.730948	0.932014	1809
PC ae C40:2	0.986481	0.912197	1.06681	0.733274	0.932014	1809
C12:1	0.966736	0.794848	1.17579	0.734846	0.932014	244
PC aa C38:0	0.986338	0.90906	1.07019	0.74106	0.932014	1809
PC aa C32:2	0.968954	0.801036	1.17207	0.74533	0.932014	244
SM C26:0	1.03545	0.833772	1.28591	0.752629	0.932014	243
Lysine	1.01099	0.941186	1.08597	0.764638	0.932014	1809
neaa	1.01219	0.934709	1.09609	0.765589	0.932014	1565
PC ae C34:0	1.01162	0.936601	1.09264	0.768924	0.932014	1809
Serine	1.01089	0.9398	1.08736	0.770901	0.932014	1809
SM C16:0	1.01313	0.926179	1.10825	0.775636	0.932014	1809
Methionine	1.00985	0.940883	1.08388	0.785861	0.93318	1809
SM C18:1	0.988604	0.908954	1.07523	0.789133	0.93318	1809
PC ae C38:0	0.975554	0.801804	1.18695	0.804661	0.93404	244
SM C18:0	1.01123	0.924889	1.10563	0.806282	0.93404	1809
Taurine	0.98755	0.892317	1.09295	0.808665	0.93404	1809
Valine	1.00784	0.936684	1.0844	0.834383	0.95231	1809
SM C26:1	0.978864	0.798346	1.2002	0.837266	0.95231	244
Sarcosine	1.00677	0.939424	1.07894	0.848565	0.954769	1809
C10	0.979516	0.782789	1.22568	0.856419	0.954769	244
Creatinine	1.00619	0.940105	1.07692	0.858651	0.954769	1809
Histidine	0.993657	0.922678	1.0701	0.866356	0.9562	1809
Tryptophan	1.0054	0.938048	1.07759	0.879026	0.96305	1809
SM C16:1	1.0065	0.920903	1.10006	0.88636	0.963997	1809
PC ae C38:6	0.995697	0.918248	1.07968	0.916864	0.983024	1809
PC ae C44:5	0.996121	0.925874	1.0717	0.917049	0.983024	1809
aromaa	1.00292	0.931598	1.07969	0.938356	0.986575	1565
t4-hydroxyproline	1.00219	0.936314	1.07271	0.949603	0.986575	1809
Tyrosine	0.997795	0.929334	1.0713	0.951466	0.986575	1809
PC ae C32:1	0.997833	0.913037	1.0905	0.961815	0.986575	1809
ADMA	0.99836	0.928866	1.07305	0.964444	0.986575	1809
PC aa C36:0	1.00204	0.913971	1.0986	0.965345	0.986575	1809
Lyso PC a C24:0	0.995075	0.782208	1.26587	0.967933	0.986575	239
SM(OH) C24:1	1.00168	0.907544	1.10559	0.973332	0.986575	1809
PC aa C40:6	1.00069	0.929935	1.07684	0.985184	0.99184	1809
Lyso PC a C20:4	1.00036	0.922319	1.08499	0.993149	0.993149	1809

## Sheet: Table S2
Table S2. Full dataset: Risk of overall prostate cancer per 1 SD increase in log metabolite concentrations in EPIC1 by > 10 years of follow-up time
Metabolite	OR	LL	UL	P-value2	Padj2	ncase
PC aa C32:1	0.907233	0.846049	0.972842	0.0062788	0.759509	2477
Creatinine	1.07539	1.00884	1.14633	0.0257493	0.759509	2477
Histidine	1.07679	1.00876	1.14941	0.0263015	0.759509	2477
PC aa C32:0	0.914785	0.842302	0.993505	0.0344573	0.759509	2477
SM(OH) C22:2	1.09362	1.0041	1.19112	0.0399974	0.759509	2477
Lyso PC a C16:1	0.934225	0.87381	0.998817	0.0460803	0.759509	2477
Hexose	0.918819	0.844659	0.99949	0.0486265	0.759509	2477
SM(OH) C22:1	1.0781	0.997059	1.16573	0.0592836	0.759509	2477
PC aa C40:4	0.940238	0.880621	1.00389	0.0652171	0.759509	2477
PC aa C34:4	0.935591	0.870891	1.0051	0.0686204	0.759509	2477
cit_orn	1.09507	0.990875	1.21021	0.0750318	0.759509	1391
C4	1.09415	0.98937	1.21004	0.0797928	0.759509	1086
PC aa C42:2	1.06762	0.991625	1.14945	0.0824321	0.759509	2476
SM C26:0	1.07845	0.990058	1.17474	0.0834586	0.759509	1086
PC aa C36:4	0.928149	0.850934	1.01237	0.0924631	0.759509	2477
PC aa C40:5	0.946103	0.886671	1.00952	0.0941733	0.759509	2477
SM(OH) C14:1	1.06442	0.987525	1.14731	0.102712	0.759509	2477
Glutamine	1.06577	0.986938	1.15089	0.104248	0.759509	2477
Tryptophan	1.05471	0.989062	1.12471	0.104261	0.759509	2477
Phenylalanine	1.05462	0.988229	1.12547	0.108926	0.759509	2477
PC aa C34:1	0.941457	0.873624	1.01456	0.113839	0.759509	2477
SM(OH) C24:1	1.07154	0.981694	1.16962	0.121991	0.759509	2477
PC aa C38:4	0.942306	0.873868	1.01611	0.122424	0.759509	2477
C5	1.08932	0.976937	1.21463	0.123569	0.759509	1086
orn_arg	0.909043	0.80278	1.02937	0.132697	0.759509	1391
PC aa C30:0	0.948839	0.885297	1.01694	0.13756	0.759509	2477
SM(OH) C16:1	1.05707	0.982389	1.13743	0.137629	0.759509	2477
Lyso PC a C18:2	1.05124	0.982929	1.12429	0.144935	0.771261	2477
PC ae C44:3	1.06516	0.976737	1.16159	0.153401	0.77498	1084
PC aa C36:1	0.955097	0.896355	1.01769	0.156036	0.77498	2477
PC aa C42:5	0.950584	0.883797	1.02242	0.172735	0.77723	2477
Asparagine	1.0492	0.979074	1.12434	0.173594	0.77723	2477
Serine	1.04518	0.980214	1.11446	0.177133	0.77723	2477
PC aa C38:3	0.95086	0.883085	1.02384	0.18169	0.77723	2477
Proline	1.04235	0.979343	1.10941	0.192304	0.77723	2477
Serotonin	1.06482	0.967363	1.1721	0.199679	0.77723	1086
nsaa	0.933706	0.84021	1.03761	0.202586	0.77723	1391
PC ae C38:0	1.05961	0.968999	1.1587	0.204265	0.77723	1084
Lyso PC a C28:1	1.06934	0.96355	1.18674	0.207187	0.77723	1073
Lyso PC a C17:0	1.04517	0.97561	1.11969	0.208652	0.77723	2477
PC ae C36:2	1.05071	0.968067	1.1404	0.23663	0.859133	2477
PC ae C40:2	1.04236	0.972352	1.11741	0.242172	0.859133	2477
PC aa C28:1	1.04524	0.967827	1.12885	0.259736	0.900015	2477
PC aa C34:3	0.958955	0.889173	1.03421	0.276929	0.928937	2477
PC ae C36:0	1.03608	0.971481	1.10497	0.280551	0.928937	2474
Ornithine	0.955926	0.878187	1.04055	0.297627	0.964051	2477
PC ae C36:4	0.958085	0.880936	1.04199	0.317465	0.98324	2477
C14	1.04924	0.952112	1.15627	0.332137	0.98324	1086
PC aa C42:6	1.04372	0.956416	1.139	0.336978	0.98324	1086
PC ae C30:2	1.04233	0.956924	1.13536	0.341853	0.98324	2462
PC aa C40:6	0.970473	0.912288	1.03237	0.342053	0.98324	2477
PC aa C36:3	0.960723	0.88194	1.04654	0.358682	0.98324	2477
tyr_phe	0.960292	0.880539	1.04727	0.359701	0.98324	1391
PC aa C36:0	1.0341	0.961306	1.1124	0.367945	0.98324	2476
PC ae C34:1	0.963445	0.887611	1.04576	0.373303	0.98324	2477
PC ae C38:5	0.96264	0.88455	1.04762	0.377719	0.98324	2477
C14:1	0.969592	0.904314	1.03958	0.385207	0.98324	2477
Arginine	1.04326	0.946855	1.14947	0.391968	0.98324	2477
C12	1.04122	0.947506	1.1442	0.401248	0.98324	1086
ADMA	0.972825	0.909529	1.04052	0.422177	0.98324	2477
Sarcosine	0.976077	0.919663	1.03595	0.425361	0.98324	2477
Tyrosine	0.975612	0.916109	1.03898	0.441891	0.98324	2477
SM C24:0	1.03612	0.946072	1.13474	0.444329	0.98324	2477
PC ae C40:3	1.025	0.961605	1.09256	0.448484	0.98324	2476
PC ae C36:1	1.02354	0.960742	1.09045	0.47135	0.98324	2476
PC ae C34:2	1.03106	0.947843	1.12159	0.47618	0.98324	2477
C12:1	1.03385	0.943027	1.13341	0.477998	0.98324	1086
fisher_ratio	0.96991	0.889516	1.05757	0.488897	0.98324	1391
PC ae C38:2	1.01973	0.961455	1.08153	0.515255	0.98324	2476
PC aa C38:5	0.979677	0.919333	1.04398	0.526729	0.98324	2477
PC ae C42:1	0.980464	0.921395	1.04332	0.533734	0.98324	2476
PC ae C34:3	1.02116	0.948968	1.09885	0.575623	0.98324	2477
SM C16:0	1.02339	0.943803	1.10968	0.575697	0.98324	2477
PC ae C38:4	0.977441	0.901804	1.05942	0.578712	0.98324	2477
aromaa	1.02329	0.937197	1.11728	0.607676	0.98324	1391
Lysine	1.01763	0.951846	1.08797	0.608212	0.98324	2477
PC ae C40:4	1.01542	0.957062	1.07733	0.612367	0.98324	2477
Lyso PC a C18:0	1.01885	0.947186	1.09593	0.615853	0.98324	2477
SDMA	1.02365	0.933512	1.1225	0.619128	0.98324	1086
PC aa C42:1	1.01825	0.947834	1.0939	0.6208	0.98324	2476
cit_arg	0.974592	0.872197	1.08901	0.649526	0.98324	1391
PC aa C38:0	1.01618	0.948101	1.08914	0.650158	0.98324	2477
PC ae C30:0	1.01805	0.941964	1.10029	0.651686	0.98324	2477
PC ae C34:0	1.01585	0.948175	1.08836	0.654767	0.98324	2477
PC aa C32:3	1.01841	0.939315	1.10415	0.658378	0.98324	2477
Glycine	0.985589	0.92215	1.05339	0.66893	0.98324	2477
C18:2	0.981073	0.89687	1.07318	0.676425	0.98324	2477
Valine	1.01371	0.950417	1.08122	0.67891	0.98324	2477
PC aa C42:0	1.01479	0.94505	1.08969	0.68602	0.98324	2477
C18:1	0.985261	0.912293	1.06407	0.705255	0.98324	2477
Lyso PC a C24:0	0.978478	0.873469	1.09611	0.707194	0.98324	1048
Lyso PC a C20:4	0.986683	0.9182	1.06027	0.714903	0.98324	2477
ureaaa	0.983099	0.897015	1.07744	0.715431	0.98324	1391
Lyso PC a C20:3	0.98784	0.922302	1.05804	0.726861	0.98324	2477
PC ae C38:3	1.00998	0.952955	1.07043	0.737603	0.98324	2477
Leucine	1.0107	0.948744	1.07671	0.74148	0.98324	2477
Citrulline	1.01043	0.949068	1.07577	0.745393	0.98324	2477
PC aa C36:6	0.989922	0.930759	1.05285	0.747344	0.98324	2477
Methionine	1.01043	0.947692	1.07732	0.751064	0.98324	2477
PC ae C40:1	0.989545	0.926323	1.05708	0.755044	0.98324	2477
C16	0.988996	0.922037	1.06082	0.757047	0.98324	2477
Taurine	1.01258	0.932886	1.09908	0.765061	0.98324	2477
SM C24:1	1.0179	0.905379	1.14441	0.766545	0.98324	2477
Kynurenine	0.990475	0.928178	1.05695	0.772757	0.98324	2477
isoleucine	1.00934	0.947261	1.07549	0.77408	0.98324	2477
PC ae C36:3	1.01201	0.930993	1.10008	0.779104	0.98324	2477
PC ae C32:2	1.01107	0.936066	1.09209	0.779455	0.98324	2477
PC ae C36:5	0.989604	0.916464	1.06858	0.789646	0.98324	2477
Lyso PC a C16:0	1.00977	0.939852	1.0849	0.790496	0.98324	2477
Glutamate	0.985282	0.880682	1.10231	0.795678	0.98324	2477
PC ae C42:3	1.00898	0.942938	1.07965	0.795715	0.98324	2477
PC ae C42:5	0.992063	0.930728	1.05744	0.806673	0.98324	2477
PC ae C40:5	1.00703	0.951734	1.06554	0.807917	0.98324	2476
SM C20:2	1.00954	0.930705	1.09505	0.818978	0.98324	2477
PC aa C32:2	0.990205	0.90693	1.08113	0.826168	0.98324	1086
PC ae C42:4	0.992995	0.932477	1.05744	0.826562	0.98324	2477
t4-hydroxyproline	1.0067	0.947337	1.06977	0.8296	0.98324	2477
Aspartic acid	1.01017	0.918554	1.11091	0.834822	0.98324	1086
PC aa C36:5	1.00656	0.945351	1.07174	0.838093	0.98324	2477
Threonine	0.993591	0.934057	1.05692	0.838398	0.98324	2477
PC ae C38:6	1.00695	0.941334	1.07714	0.840366	0.98324	2476
C3	0.991536	0.911769	1.07828	0.842541	0.98324	2477
C2	0.994372	0.935182	1.05731	0.85696	0.98324	2477
PC ae C40:6	1.00578	0.944047	1.07154	0.858522	0.98324	2477
PC aa C42:4	0.993761	0.927307	1.06498	0.859314	0.98324	2475
PC ae C44:6	1.00507	0.942197	1.07213	0.878116	0.98324	2477
PC ae C32:1	0.994016	0.919512	1.07456	0.879991	0.98324	2477
Lyso PC a C18:1	0.994981	0.930714	1.06369	0.882578	0.98324	2477
SM C18:0	1.00553	0.931528	1.0854	0.887627	0.98324	2477
PC aa C36:2	0.994028	0.909452	1.08647	0.89496	0.98324	2477
SM C18:1	1.00481	0.935158	1.07966	0.895761	0.98324	2477
PC ae C44:4	1.00486	0.932562	1.08277	0.898652	0.98324	2477
PC aa C38:6	0.996401	0.935609	1.06114	0.910616	0.98324	2477
ketoaa	1.00437	0.918858	1.09785	0.923428	0.98324	1391
PC ae C44:5	0.99684	0.9337	1.06425	0.924479	0.98324	2477
neaa	1.00425	0.919293	1.09707	0.924992	0.98324	1391
C10	1.00436	0.91676	1.10032	0.925614	0.98324	1086
PC aa C40:3	1.00284	0.93738	1.07288	0.934334	0.98324	2477
PC aa C34:2	1.00471	0.897856	1.12429	0.934677	0.98324	2477
eaa	1.00346	0.91844	1.09635	0.939007	0.98324	1391
C0	1.00237	0.94272	1.0658	0.939673	0.98324	2477
bcaa	0.996758	0.913409	1.08771	0.941891	0.98324	1391
SM C16:1	1.0028	0.92788	1.08378	0.943646	0.98324	2477
glucoaa	1.00217	0.918525	1.09343	0.961145	0.989788	1391
SM C26:1	0.998152	0.91167	1.09284	0.968092	0.989788	1086
Alanine	0.998835	0.936598	1.06521	0.971662	0.989788	2477
C18	0.998976	0.924148	1.07986	0.979422	0.989788	2477
PC ae C42:2	0.999274	0.934179	1.0689	0.983145	0.989788	2477
PC aa C40:2	1.00031	0.93787	1.06691	0.992422	0.992422	2476

## Sheet: Table S3
Table S3. Full dataset: Risk of advanced prostate cancer per 1 SD increase in log metabolite concentrations in EPIC1
Metabolite	OR	LL	UL	P-value2	Padj2	ncase
PC ae C42:3	0.828311	0.738751	0.928728	0.0012535	0.0989185	943
C18:2	0.792622	0.687759	0.913474	0.0013278	0.0989185	943
PC aa C40:2	0.848446	0.761062	0.945863	0.0030406	0.12576	943
PC aa C40:3	0.850681	0.763494	0.947825	0.0033761	0.12576	943
PC aa C32:1	0.843016	0.747613	0.950593	0.0053222	0.142984	943
PC aa C42:4	0.846924	0.752682	0.952965	0.0057732	0.142984	941
Serotonin	1.27415	1.06939	1.51811	0.0067174	0.142984	363
Lyso PC a C16:1	0.862234	0.772995	0.961775	0.0078339	0.145906	943
PC aa C42:5	0.854112	0.757099	0.963556	0.0103632	0.165216	943
Lyso PC a C28:1	1.27301	1.05609	1.53449	0.0113238	0.165216	356
PC ae C42:2	0.865448	0.772283	0.969851	0.0128912	0.165216	943
SM(OH) C14:1	1.16829	1.03292	1.32139	0.013306	0.165216	943
PC aa C34:3	0.859727	0.758136	0.974932	0.0184904	0.211929	943
PC aa C42:2	0.872844	0.775566	0.982325	0.0240855	0.234203	943
SM(OH) C16:1	1.1483	1.01772	1.29563	0.0247613	0.234203	943
PC aa C40:6	0.891195	0.805717	0.985742	0.0251493	0.234203	943
PC ae C40:1	0.884535	0.792239	0.987583	0.0290956	0.255014	943
PC ae C38:2	0.897594	0.810152	0.994474	0.0388356	0.295673	943
nsaa	0.842827	0.716074	0.992018	0.0397493	0.295673	580
SM C26:0	1.175	1.00662	1.37155	0.0409945	0.295673	362
SM(OH) C22:2	1.16057	1.00563	1.33938	0.0416721	0.295673	943
PC ae C32:2	0.877858	0.773321	0.996527	0.0440358	0.298243	943
PC ae C42:1	0.904901	0.816513	1.00286	0.0567062	0.322719	943
PC aa C38:0	0.896512	0.800482	1.00406	0.0587794	0.322719	943
PC aa C36:1	0.902008	0.809805	1.00471	0.0608533	0.322719	943
PC aa C36:6	0.906348	0.817598	1.00473	0.0614566	0.322719	943
PC aa C34:1	0.882921	0.774794	1.00614	0.0617407	0.322719	943
PC aa C28:1	1.12665	0.990788	1.28115	0.0689407	0.322719	943
PC aa C32:0	0.878908	0.76423	1.01079	0.0703786	0.322719	943
C12:1	1.17016	0.986574	1.38792	0.0711175	0.322719	363
C0	0.913816	0.828497	1.00792	0.0715163	0.322719	943
orn_arg	0.815625	0.652127	1.02011	0.0741806	0.322719	580
PC aa C42:1	0.900486	0.802498	1.01044	0.0745414	0.322719	943
PC ae C36:0	0.91121	0.821137	1.01116	0.0799634	0.322719	941
PC aa C40:4	0.905168	0.809251	1.01245	0.0812647	0.322719	943
cit_arg	0.844552	0.69821	1.02157	0.0818255	0.322719	580
PC ae C44:4	0.89878	0.796965	1.0136	0.0819056	0.322719	943
PC ae C40:3	0.907564	0.812897	1.01326	0.084411	0.322719	943
PC aa C32:3	0.890358	0.778166	1.01873	0.0910288	0.322719	943
C18:1	0.884405	0.76619	1.02086	0.0933533	0.322719	943
Lyso PC a C24:0	0.840495	0.685997	1.02979	0.0935967	0.322719	345
C12	1.15923	0.974544	1.37892	0.0951686	0.322719	363
PC aa C42:0	0.908019	0.80995	1.01796	0.097994	0.322719	943
PC aa C34:4	0.90303	0.799698	1.01971	0.0999508	0.322719	943
PC aa C40:5	0.911952	0.816013	1.01917	0.104133	0.322719	943
PC ae C42:5	0.915951	0.823819	1.01839	0.104564	0.322719	943
PC aa C38:6	0.918064	0.827927	1.01802	0.104947	0.322719	943
C14:1	0.920355	0.832386	1.01762	0.105407	0.322719	943
PC aa C36:0	0.903795	0.799436	1.02178	0.106129	0.322719	942
Asparagine	1.09754	0.977111	1.23281	0.116533	0.343573	943
PC aa C38:3	0.907513	0.80365	1.0248	0.117599	0.343573	943
Glycine	0.917838	0.822953	1.02366	0.123588	0.350208	943
PC aa C36:5	0.921219	0.829631	1.02292	0.124573	0.350208	943
PC ae C40:5	0.927643	0.842302	1.02163	0.127168	0.350208	942
PC aa C36:2	0.891653	0.768428	1.03464	0.130732	0.350208	943
PC aa C36:3	0.896023	0.776849	1.03348	0.131622	0.350208	943
PC aa C38:5	0.919837	0.824297	1.02645	0.135342	0.353789	943
ureaaa	0.902037	0.786988	1.03391	0.138605	0.356071	580
PC ae C30:0	1.09691	0.96283	1.24965	0.164374	0.415114	942
C14	1.1317	0.947631	1.35153	0.171923	0.421253	363
Serine	1.07488	0.968969	1.19236	0.172459	0.421253	943
C10	1.12638	0.946916	1.33985	0.178956	0.430072	363
PC ae C42:4	0.931224	0.836662	1.03647	0.192152	0.454454	943
ADMA	0.933061	0.836764	1.04044	0.212527	0.492272	943
Lyso PC a C17:0	1.07474	0.959068	1.20436	0.214749	0.492272	943
Lyso PC a C18:1	0.930097	0.828151	1.04459	0.221165	0.499297	943
PC ae C38:6	0.93301	0.83256	1.04558	0.232847	0.517823	942
Glutamine	1.08167	0.948593	1.23343	0.241168	0.527539	943
SM(OH) C22:1	1.07794	0.950005	1.22311	0.244297	0.527539	943
Lyso PC a C16:0	0.933498	0.827099	1.05358	0.265035	0.553691	943
Lyso PC a C18:0	0.934079	0.82729	1.05465	0.270926	0.553691	943
C18	0.941906	0.846667	1.04786	0.271144	0.553691	943
PC ae C38:4	1.07811	0.942917	1.23267	0.271272	0.553691	943
Glutamate	0.902023	0.749574	1.08548	0.274989	0.553695	943
Arginine	1.09559	0.927345	1.29437	0.283161	0.562547	943
SM C24:0	0.922988	0.796079	1.07013	0.288297	0.565213	943
SM C18:0	1.06591	0.938384	1.21076	0.32623	0.631277	943
t4-hydroxyproline	1.04874	0.949875	1.15789	0.346184	0.661301	943
PC ae C32:1	0.940977	0.827939	1.06945	0.351501	0.662958	943
PC aa C36:4	0.934007	0.806039	1.08229	0.363835	0.664496	943
PC ae C44:6	0.952362	0.857116	1.05819	0.363932	0.664496	943
PC aa C34:2	0.917483	0.761303	1.1057	0.365696	0.664496	943
PC ae C34:3	0.94696	0.839801	1.06779	0.373765	0.670975	943
PC ae C40:4	0.957773	0.866525	1.05863	0.398327	0.706556	942
Citrulline	0.960499	0.872622	1.05723	0.410364	0.712198	943
neaa	0.946384	0.827063	1.08292	0.42288	0.712198	580
PC ae C38:3	0.960559	0.87047	1.05997	0.423228	0.712198	943
Aspartic acid	0.940074	0.807659	1.0942	0.424996	0.712198	363
PC ae C36:2	1.05625	0.923262	1.2084	0.425407	0.712198	943
PC ae C34:2	1.05803	0.918802	1.21835	0.433291	0.717337	943
Proline	1.03982	0.941481	1.14844	0.44107	0.722192	943
aromaa	0.95319	0.842177	1.07884	0.447954	0.725491	580
glucoaa	0.951825	0.835836	1.08391	0.456456	0.731312	580
fisher_ratio	1.04751	0.924461	1.18694	0.466596	0.739605	580
PC aa C38:4	0.954922	0.840215	1.08529	0.479915	0.752709	943
Lyso PC a C20:3	0.961864	0.860785	1.07481	0.49247	0.752946	943
C3	0.96387	0.867625	1.07079	0.492956	0.752946	943
C2	0.964516	0.869398	1.07004	0.495226	0.752946	943
PC aa C30:0	0.961182	0.855677	1.0797	0.504521	0.759329	943
SM C24:1	0.937969	0.772222	1.13929	0.518608	0.769668	943
PC ae C36:5	0.958409	0.841614	1.09141	0.521721	0.769668	943
PC ae C40:6	0.966951	0.870475	1.07412	0.530865	0.77548	943
C4	1.0566	0.885379	1.26093	0.541629	0.783521	363
C16	0.97136	0.878312	1.07427	0.571677	0.819037	943
Ornithine	0.962085	0.837575	1.1051	0.584635	0.829624	943
Histidine	1.02844	0.927113	1.14084	0.596186	0.837916	943
Tyrosine	0.974578	0.88475	1.07353	0.601725	0.837916	943
PC ae C38:0	1.0433	0.885125	1.22974	0.61334	0.839013	362
PC ae C36:3	0.965175	0.84079	1.10796	0.614583	0.839013	943
Lyso PC a C18:2	1.02796	0.920534	1.14793	0.624331	0.839013	943
PC aa C42:6	1.0429	0.881209	1.23427	0.625037	0.839013	363
SM(OH) C24:1	1.03339	0.899198	1.18762	0.643481	0.85606	943
eaa	0.971671	0.857639	1.10086	0.651844	0.859511	580
SM C26:1	0.966968	0.829423	1.12732	0.667871	0.865023	363
Taurine	1.03051	0.894744	1.18687	0.676741	0.865023	943
ketoaa	0.97408	0.859735	1.10363	0.680181	0.865023	580
SM C20:2	0.972352	0.849912	1.11243	0.683053	0.865023	943
Threonine	1.02082	0.924058	1.12772	0.685052	0.865023	943
tyr_phe	0.975155	0.858767	1.10732	0.698043	0.87402	580
Valine	0.98074	0.886795	1.08464	0.705023	0.875404	943
Phenylalanine	0.981651	0.889727	1.08307	0.712005	0.875619	943
SM C16:1	0.977205	0.86267	1.10695	0.71695	0.875619	943
Kynurenine	0.980399	0.878478	1.09415	0.72375	0.876737	943
Hexose	1.02259	0.896183	1.16683	0.740001	0.889194	943
PC ae C34:0	1.01876	0.908801	1.14203	0.749717	0.893663	943
Creatinine	1.01528	0.914787	1.12681	0.775516	0.916343	943
cit_orn	1.02209	0.876154	1.19233	0.781044	0.916343	580
PC ae C38:5	0.980931	0.852064	1.12929	0.788751	0.918156	943
isoleucine	0.987717	0.894911	1.09015	0.806079	0.931053	943
SM C18:1	1.01413	0.899711	1.14309	0.818343	0.936441	943
Lysine	0.988313	0.891414	1.09574	0.823314	0.936441	943
Leucine	0.990295	0.899323	1.09047	0.842767	0.942117	943
PC ae C36:4	1.01329	0.88377	1.1618	0.849896	0.942117	943
Methionine	1.00973	0.911945	1.118	0.852172	0.942117	943
PC aa C32:2	1.01511	0.865605	1.19045	0.853596	0.942117	363
Sarcosine	1.00622	0.912735	1.10928	0.900796	0.985907	943
bcaa	0.993096	0.878371	1.12281	0.911919	0.985907	580
PC ae C44:5	0.995553	0.893396	1.10939	0.935697	0.985907	943
PC ae C30:2	1.00513	0.872447	1.158	0.943493	0.985907	935
SDMA	0.994241	0.845079	1.16973	0.944477	0.985907	363
PC ae C44:3	1.00536	0.858348	1.17756	0.947119	0.985907	362
C5	1.00533	0.854053	1.1834	0.949053	0.985907	363
PC ae C36:1	1.00335	0.900729	1.11767	0.951522	0.985907	941
Tryptophan	1.00307	0.906077	1.11046	0.952823	0.985907	943
PC ae C40:2	0.998732	0.891318	1.11909	0.98257	0.997039	943
Lyso PC a C20:4	1.0013	0.889826	1.12675	0.982719	0.997039	943
Alanine	0.998849	0.894649	1.11519	0.983655	0.997039	943
SM C16:0	1.0007	0.879865	1.13813	0.991508	0.997621	943
PC ae C34:1	0.999791	0.871276	1.14726	0.997621	0.997621	943

## Sheet: Table S4
Table S4. Full dataset: Risk of advanced prostate cancer per 1 SD increase in log metabolite concentrations in EPIC1 by ≤ 10 years of follow-up time
Metabolite	OR	LL	UL	P-value2	Padj2	ncase
PC aa C42:4	0.64024	0.502004	0.816542	0.0003268	0.0237402	393
PC ae C38:2	0.697701	0.573242	0.849183	0.0003298	0.0237402	394
PC aa C40:2	0.686313	0.555632	0.847729	0.000478	0.0237402	394
PC aa C40:3	0.720674	0.592775	0.87617	0.0010157	0.0377386	394
PC ae C40:3	0.673217	0.529259	0.85633	0.0012664	0.0377386	394
PC ae C42:3	0.734574	0.604781	0.892222	0.0018735	0.0465246	394
PC aa C42:2	0.746315	0.613496	0.907888	0.003429	0.0729878	394
PC aa C42:5	0.727628	0.586026	0.903446	0.003983	0.0741831	394
PC aa C36:2	0.734261	0.57714	0.934156	0.0119237	0.189956	394
PC ae C40:5	0.790877	0.655593	0.954077	0.0142418	0.189956	394
PC ae C42:2	0.796816	0.661447	0.959889	0.0168074	0.189956	394
PC aa C36:3	0.751305	0.593682	0.950778	0.0173078	0.189956	394
PC aa C34:3	0.784271	0.641515	0.958793	0.0177666	0.189956	394
PC ae C32:2	0.782354	0.636912	0.96101	0.019338	0.189956	394
PC aa C32:3	0.778083	0.629404	0.961883	0.020387	0.189956	394
PC ae C42:5	0.809089	0.675323	0.969352	0.0215875	0.189956	394
C18:2	0.793535	0.651379	0.966716	0.0216728	0.189956	394
PC aa C42:0	0.806341	0.665292	0.977295	0.0282305	0.233686	394
nsaa	0.784834	0.625454	0.984828	0.0364416	0.28436	328
PC aa C36:1	0.837724	0.708147	0.991012	0.0388976	0.28436	394
PC aa C34:2	0.731738	0.541939	0.988009	0.0414791	0.28436	394
PC ae C40:1	0.829478	0.691911	0.994395	0.0433092	0.28436	394
PC ae C38:3	0.826684	0.686164	0.995982	0.04525	0.28436	394
PC aa C38:0	0.82163	0.677265	0.996767	0.0462826	0.28436	394
PC ae C42:4	0.824708	0.679352	1.00117	0.0513916	0.28436	394
C18	0.873203	0.761672	1.00107	0.0518122	0.28436	394
PC aa C36:0	0.811896	0.657459	1.00261	0.0528982	0.28436	394
C14:1	0.870775	0.756698	1.00205	0.0534367	0.28436	394
PC aa C38:3	0.827125	0.680467	1.00539	0.0566556	0.289967	394
PC ae C44:4	0.824132	0.674488	1.00698	0.0584964	0.289967	394
PC ae C36:0	0.853832	0.724042	1.00689	0.0603288	0.289967	393
PC ae C40:4	0.842728	0.696549	1.01958	0.0783368	0.359008	393
PC ae C42:1	0.845383	0.700679	1.01997	0.0795119	0.359008	394
C18:1	0.823762	0.661742	1.02545	0.0827339	0.359656	394
Lyso PC a C16:1	0.85866	0.72142	1.02201	0.0863506	0.359656	394
PC aa C40:4	0.853351	0.710261	1.02527	0.0903639	0.359656	394
PC aa C34:1	0.840768	0.687567	1.0281	0.0910449	0.359656	394
Glutamine	0.820449	0.650529	1.03475	0.0946341	0.359656	394
Aspartic acid	0.725499	0.497314	1.05838	0.095818	0.359656	66
SM C24:0	0.816085	0.642147	1.03714	0.096552	0.359656	394
PC aa C40:5	0.860266	0.71759	1.03131	0.103791	0.361337	394
PC ae C30:2	0.829725	0.662374	1.03936	0.104359	0.361337	392
PC aa C40:6	0.8692	0.733784	1.02961	0.104737	0.361337	394
PC ae C32:1	0.841395	0.682147	1.03782	0.106704	0.361337	394
PC aa C42:1	0.856823	0.708488	1.03621	0.111118	0.361779	394
PC ae C36:3	0.828902	0.657195	1.04547	0.113084	0.361779	394
ureaaa	0.861036	0.714329	1.03787	0.116434	0.361779	328
PC aa C38:5	0.863916	0.719076	1.03793	0.118208	0.361779	394
PC aa C36:6	0.877763	0.743878	1.03574	0.122579	0.361779	394
PC aa C32:1	0.864256	0.717373	1.04121	0.124782	0.361779	394
Glycine	0.8701	0.728417	1.03934	0.124922	0.361779	394
PC ae C38:6	0.859079	0.70709	1.04374	0.126258	0.361779	394
Ornithine	0.835274	0.660307	1.0566	0.133391	0.375005	394
Serotonin	1.43704	0.887703	2.32634	0.140132	0.386662	66
PC aa C32:0	0.84753	0.678589	1.05853	0.144711	0.392034	394
Lyso PC a C18:1	0.868043	0.715452	1.05318	0.15138	0.397547	394
PC ae C44:3	0.71297	0.448747	1.13277	0.152082	0.397547	66
Lyso PC a C28:1	1.42147	0.859745	2.35019	0.170407	0.425505	63
Histidine	0.890947	0.755213	1.05108	0.170918	0.425505	394
Lysine	0.889894	0.752776	1.05199	0.171834	0.425505	394
PC ae C36:1	0.889325	0.750906	1.05326	0.1742	0.425505	393
Tryptophan	0.895914	0.761891	1.05351	0.183711	0.441499	394
neaa	0.88438	0.732041	1.06842	0.202724	0.479458	328
Lyso PC a C18:0	0.879672	0.719032	1.0762	0.212709	0.4881	394
PC ae C34:3	0.883991	0.728082	1.07329	0.212929	0.4881	394
glucoaa	0.891947	0.743129	1.07057	0.219522	0.495588	328
Valine	0.902648	0.763961	1.06651	0.228824	0.505858	394
cit_arg	0.855919	0.663535	1.10408	0.231032	0.505858	328
C0	0.908616	0.775672	1.06434	0.23509	0.505858	394
C4	1.42271	0.792468	2.55417	0.237651	0.505858	66
SM C24:1	0.826854	0.601318	1.13698	0.242011	0.507883	394
PC aa C38:6	0.909998	0.770179	1.0752	0.267823	0.547348	394
SM C26:0	1.29583	0.819095	2.05003	0.268164	0.547348	65
SM C16:1	0.892247	0.727862	1.09376	0.272475	0.548632	394
Lyso PC a C24:0	0.728635	0.407616	1.30247	0.285407	0.562463	65
SM C16:0	0.890847	0.720145	1.10201	0.286894	0.562463	394
orn_arg	0.858073	0.638084	1.15391	0.311166	0.602126	328
PC aa C36:5	0.918298	0.77635	1.0862	0.319803	0.603272	394
Phenylalanine	0.923988	0.790231	1.08039	0.32175	0.603272	394
aromaa	0.920242	0.77987	1.08588	0.324973	0.603272	328
PC ae C40:2	0.913348	0.761675	1.09522	0.327953	0.603272	394
C14	0.804932	0.509436	1.27183	0.352511	0.632107	66
PC aa C34:4	0.912758	0.752279	1.10747	0.354819	0.632107	394
PC ae C34:1	0.904807	0.731539	1.11912	0.356356	0.632107	394
Serine	0.926173	0.785597	1.0919	0.361174	0.633117	394
eaa	0.92659	0.779996	1.10074	0.385564	0.668012	328
PC aa C30:0	0.924554	0.767662	1.11351	0.408369	0.695375	394
Citrulline	0.939749	0.809367	1.09113	0.414806	0.695375	394
PC ae C36:2	0.916888	0.744109	1.12979	0.415358	0.695375	394
SM(OH) C24:1	0.912729	0.730312	1.14071	0.422149	0.696823	394
Kynurenine	1.07392	0.901122	1.27986	0.425576	0.696823	394
PC ae C40:6	0.93414	0.787593	1.10796	0.433917	0.702757	394
isoleucine	0.941693	0.805987	1.10025	0.449248	0.719763	394
ketoaa	0.939838	0.791945	1.11535	0.477531	0.740524	328
t4-hydroxyproline	0.946103	0.810675	1.10416	0.48211	0.740524	394
C16	0.954285	0.836929	1.0881	0.484607	0.740524	394
SM(OH) C22:1	0.930889	0.758317	1.14273	0.493618	0.740524	394
SM C20:2	0.927959	0.74814	1.151	0.496291	0.740524	394
PC ae C36:5	0.930011	0.754576	1.14623	0.496308	0.740524	394
Lyso PC a C20:4	1.06767	0.881007	1.29389	0.504229	0.740524	394
PC aa C38:4	0.931993	0.757492	1.14669	0.505502	0.740524	394
C2	0.944853	0.799104	1.11719	0.506935	0.740524	394
tyr_phe	0.945963	0.798359	1.12086	0.520994	0.747867	328
Proline	0.950649	0.812818	1.11185	0.526559	0.747867	394
bcaa	0.946855	0.799466	1.12142	0.527021	0.747867	328
Methionine	0.950014	0.808228	1.11667	0.534071	0.750722	394
PC ae C44:6	0.948537	0.799018	1.12603	0.546055	0.757792	394
PC ae C34:2	0.932234	0.74094	1.17291	0.549272	0.757792	394
PC ae C30:0	1.06278	0.867307	1.3023	0.557115	0.761561	393
Tyrosine	0.957832	0.824138	1.11321	0.574328	0.767805	394
SM(OH) C16:1	1.05757	0.868468	1.28785	0.577588	0.767805	394
Lyso PC a C16:0	0.944562	0.772334	1.1552	0.578694	0.767805	394
C12	0.874926	0.542898	1.41002	0.583165	0.767805	66
Alanine	0.950507	0.791254	1.14181	0.587448	0.767805	394
ADMA	0.954294	0.802718	1.13449	0.596029	0.772247	394
PC aa C36:4	0.939572	0.742612	1.18877	0.603552	0.775252	394
Lyso PC a C20:3	0.955055	0.797378	1.14391	0.617416	0.786281	394
Sarcosine	1.03757	0.887596	1.21289	0.643333	0.810744	394
Lyso PC a C17:0	1.0422	0.872987	1.2442	0.647507	0.810744	394
PC ae C34:0	0.962501	0.809895	1.14386	0.664335	0.824883	394
Creatinine	0.968152	0.831008	1.12793	0.677928	0.826356	394
PC ae C44:5	0.963902	0.809332	1.14799	0.680135	0.826356	394
Leucine	0.968781	0.83144	1.12881	0.684286	0.826356	394
PC aa C42:6	1.09738	0.697564	1.72635	0.687706	0.826356	66
Taurine	0.958341	0.759322	1.20952	0.720132	0.851892	394
PC ae C38:4	1.03987	0.837654	1.29089	0.723093	0.851892	394
SM(OH) C14:1	1.03544	0.852113	1.25821	0.726109	0.851892	394
SM C18:1	0.967002	0.795142	1.17601	0.736804	0.857686	394
PC ae C38:0	1.07503	0.675306	1.71135	0.760382	0.878271	66
Asparagine	0.96822	0.78092	1.20044	0.768424	0.880732	394
SM(OH) C22:2	1.03206	0.822839	1.29448	0.784846	0.892688	394
PC ae C36:4	1.03048	0.821342	1.29288	0.795291	0.8949	394
fisher_ratio	1.0215	0.867381	1.203	0.798803	0.8949	328
SM C18:0	1.02603	0.827576	1.27207	0.814763	0.905968	394
C12:1	0.946301	0.571801	1.56608	0.82997	0.911171	66
Lyso PC a C18:2	0.980756	0.817228	1.17701	0.83461	0.911171	394
PC ae C38:5	0.975945	0.773015	1.23215	0.837789	0.911171	394
Threonine	1.0145	0.866792	1.18738	0.857696	0.926063	394
C10	1.04637	0.549847	1.99125	0.890194	0.947096	66
PC aa C32:2	1.03021	0.665191	1.59552	0.893924	0.947096	66
SDMA	1.03088	0.652676	1.62824	0.896245	0.947096	66
Hexose	1.0112	0.831471	1.22979	0.911146	0.956061	394
cit_orn	0.98987	0.805086	1.21707	0.923062	0.958978	328
Glutamate	1.01395	0.754544	1.36253	0.926797	0.958978	394
PC aa C28:1	0.992434	0.809191	1.21717	0.941865	0.967848	394
C3	0.995875	0.865626	1.14572	0.953911	0.973512	394
C5	0.992709	0.681493	1.44605	0.969583	0.982774	66
SM C26:1	1.00638	0.657955	1.53932	0.976594	0.983193	66
Arginine	1.00227	0.787956	1.27488	0.985256	0.985256	394

## Sheet: Table S5
Table S5. Full dataset: Risk of advanced prostate cancer per 1 SD increase in log metabolite concentrations in EPIC1 by > 10 years of follow-up time
Metabolite	OR	LL	UL	P-value2	Padj2	ncase
SM(OH) C14:1	1.28205	1.0862	1.51322	0.0033085	0.32844	549
Glutamine	1.26944	1.06652	1.51098	0.0072616	0.32844	549
SM(OH) C22:2	1.29557	1.06658	1.57373	0.0090674	0.32844	549
Serotonin	1.28999	1.06019	1.56959	0.0109616	0.32844	297
SM(OH) C16:1	1.23061	1.04866	1.44414	0.0110215	0.32844	549
Lyso PC a C28:1	1.30223	1.05228	1.61156	0.0151577	0.344736	293
PC aa C28:1	1.23158	1.03698	1.46269	0.0176042	0.344736	549
Serine	1.18357	1.02869	1.36178	0.0185093	0.344736	549
PC aa C32:1	0.83005	0.705336	0.976815	0.0249383	0.412867	549
SM(OH) C22:1	1.20616	1.01935	1.42721	0.0290216	0.415969	549
Asparagine	1.17283	1.01493	1.3553	0.0307091	0.415969	549
Histidine	1.15795	1.00602	1.33283	0.0409984	0.509063	549
PC ae C36:2	1.2099	1.00426	1.45766	0.0449976	0.515741	549
C18:2	0.807046	0.650448	1.00135	0.0514455	0.547527	549
t4-hydroxyproline	1.13604	0.992571	1.30024	0.0640684	0.569659	549
SM C26:0	1.1686	0.987319	1.38317	0.0700518	0.569659	297
Lyso PC a C16:1	0.874325	0.754672	1.01295	0.0736742	0.569659	549
C12	1.19363	0.982855	1.44961	0.0741787	0.569659	297
C12:1	1.18609	0.982841	1.43137	0.0751587	0.569659	297
Lyso PC a C17:0	1.1524	0.98503	1.34821	0.0764643	0.569659	549
PC ae C34:2	1.17928	0.97897	1.42057	0.082531	0.585577	549
PC ae C42:3	0.882464	0.762111	1.02182	0.0946484	0.619707	549
C14	1.18712	0.970035	1.45278	0.0959715	0.619707	297
PC ae C30:2	1.1738	0.969866	1.42062	0.0998186	0.619707	543
PC ae C30:0	1.15228	0.964854	1.37612	0.117594	0.668319	549
Arginine	1.21254	0.951148	1.54576	0.11979	0.668319	549
Glutamate	0.823683	0.64317	1.05486	0.124338	0.668319	549
SM(OH) C24:1	1.15456	0.957646	1.39197	0.131972	0.668319	549
orn_arg	0.76162	0.531626	1.09112	0.137659	0.668319	252
PC aa C40:6	0.906768	0.796545	1.03224	0.138861	0.668319	549
Proline	1.10665	0.967612	1.26568	0.139046	0.668319	549
cit_arg	0.803941	0.597701	1.08135	0.149055	0.694035	252
PC ae C38:4	1.13343	0.949762	1.35261	0.164978	0.727094	549
PC ae C36:1	1.10756	0.955934	1.28324	0.173826	0.727094	548
PC aa C40:3	0.911735	0.796957	1.04304	0.178283	0.727094	549
PC aa C40:2	0.91449	0.802705	1.04184	0.179025	0.727094	549
C10	1.13434	0.943226	1.36418	0.180554	0.727094	297
C0	0.918041	0.805654	1.04611	0.199336	0.781608	549
Tryptophan	1.08977	0.951414	1.24825	0.214604	0.798387	549
SM C18:0	1.10727	0.939483	1.30502	0.224224	0.798387	549
PC ae C40:1	0.914635	0.792016	1.05624	0.224376	0.798387	549
PC aa C36:6	0.919039	0.801176	1.05424	0.227955	0.798387	549
PC aa C36:5	0.918301	0.798903	1.05554	0.230407	0.798387	549
PC aa C34:4	0.907991	0.77311	1.0664	0.23944	0.806124	549
PC aa C38:6	0.922528	0.804472	1.05791	0.248421	0.806124	549
PC ae C42:2	0.917349	0.790848	1.06408	0.254493	0.806124	549
C18	1.11758	0.921887	1.35481	0.257697	0.806124	549
PC aa C42:4	0.9268	0.807626	1.06356	0.279041	0.806124	548
Creatinine	1.08587	0.935128	1.2609	0.279989	0.806124	549
Lyso PC a C24:0	0.881185	0.699733	1.10969	0.282275	0.806124	280
Lyso PC a C18:2	1.08213	0.936783	1.25003	0.283465	0.806124	549
PC ae C34:1	1.10862	0.917582	1.33942	0.285257	0.806124	549
PC ae C34:0	1.09033	0.929946	1.27838	0.286742	0.806124	549
PC ae C42:1	0.935077	0.824685	1.06025	0.294973	0.813906	549
PC aa C42:5	0.925428	0.796828	1.07478	0.310001	0.825828	549
PC aa C32:0	0.908685	0.755203	1.09336	0.310378	0.825828	549
PC aa C42:1	0.928698	0.800088	1.07798	0.330742	0.833931	549
PC aa C34:3	0.920618	0.779076	1.08787	0.331508	0.833931	549
PC ae C40:2	1.07931	0.924933	1.25946	0.332481	0.833931	549
SM C16:0	1.08588	0.918154	1.28425	0.335811	0.833931	549
Kynurenine	0.933604	0.805325	1.08232	0.362287	0.884931	549
ADMA	0.936728	0.809716	1.08366	0.379297	0.911536	549
PC aa C34:1	0.923795	0.771615	1.10599	0.388103	0.917894	549
PC aa C38:0	0.939703	0.812933	1.08624	0.400275	0.922471	549
SM C18:1	1.06948	0.913799	1.25167	0.402675	0.922471	549
fisher_ratio	1.09069	0.885981	1.34269	0.413071	0.922471	252
Taurine	1.07823	0.899424	1.29259	0.415536	0.922471	549
PC ae C36:3	1.07606	0.900107	1.28641	0.420994	0.922471	549
Lysine	1.0568	0.921487	1.21199	0.429335	0.927115	549
PC ae C36:0	0.947928	0.824245	1.09017	0.453445	0.96519	548
PC aa C40:4	0.946452	0.816606	1.09694	0.464781	0.975386	549
Methionine	1.04939	0.915373	1.20304	0.489202	0.986772	549
Citrulline	0.955398	0.838768	1.08824	0.492156	0.986772	549
PC aa C34:2	1.08999	0.850195	1.39742	0.496668	0.986772	549
Threonine	1.04715	0.915827	1.1973	0.500399	0.986772	549
nsaa	0.918862	0.716595	1.17822	0.50473	0.986772	252
C3	0.945374	0.798629	1.11908	0.513951	0.986772	549
PC aa C42:2	0.950785	0.814188	1.1103	0.523632	0.986772	549
Glycine	0.956867	0.829946	1.1032	0.543681	0.986772	549
PC ae C32:2	0.949762	0.803858	1.12215	0.544716	0.986772	549
PC aa C36:0	0.953396	0.815302	1.11488	0.549978	0.986772	548
PC ae C44:6	0.959464	0.836949	1.09991	0.552719	0.986772	549
SM C16:1	1.05046	0.892242	1.23673	0.554494	0.986772	549
PC ae C44:4	0.954856	0.818661	1.11371	0.556301	0.986772	549
PC aa C36:1	0.95787	0.82587	1.11097	0.569379	0.989511	549
PC aa C38:5	0.961016	0.833789	1.10766	0.583139	0.989511	549
C18:1	0.946183	0.775284	1.15475	0.586247	0.989511	549
PC aa C40:5	0.962738	0.831832	1.11425	0.610579	0.989511	549
PC aa C36:4	0.952476	0.783543	1.15783	0.624989	0.989511	549
PC aa C42:6	1.04682	0.867948	1.26256	0.632206	0.989511	297
PC ae C44:3	1.04256	0.876003	1.24079	0.638842	0.989511	296
SM C26:1	0.961079	0.811944	1.13761	0.64449	0.989511	297
Ornithine	1.04272	0.87249	1.24615	0.645533	0.989511	549
Lyso PC a C16:0	0.964212	0.822961	1.12971	0.652041	0.989511	549
Sarcosine	0.971423	0.852627	1.10677	0.663097	0.989511	549
bcaa	1.04296	0.863006	1.26045	0.663328	0.989511	252
PC aa C42:0	0.970157	0.837976	1.12319	0.685164	0.989511	549
PC aa C38:3	0.969338	0.824822	1.13918	0.705386	0.989511	549
PC ae C44:5	1.02777	0.890744	1.18587	0.707549	0.989511	549
ureaaa	0.96148	0.777679	1.18872	0.716688	0.989511	252
PC ae C38:0	1.03405	0.862847	1.23922	0.716938	0.989511	296
Phenylalanine	1.02422	0.897966	1.16821	0.721483	0.989511	549
PC ae C38:3	1.02144	0.906843	1.15051	0.726844	0.989511	549
C4	1.03486	0.851069	1.25833	0.731265	0.989511	297
Tyrosine	0.981084	0.860296	1.11883	0.775724	0.989511	549
PC ae C36:4	1.02526	0.858757	1.22404	0.782651	0.989511	549
PC ae C32:1	1.02322	0.865797	1.20927	0.787678	0.989511	549
PC aa C36:2	1.02717	0.842341	1.25257	0.79109	0.989511	549
Alanine	1.01946	0.883329	1.17658	0.792088	0.989511	549
eaa	1.02601	0.846169	1.24408	0.793952	0.989511	252
Aspartic acid	0.979172	0.823664	1.16404	0.811465	0.989511	297
SDMA	0.979076	0.818409	1.17128	0.817144	0.989511	297
PC ae C40:5	0.986598	0.879263	1.10704	0.818409	0.989511	548
PC ae C38:6	0.983554	0.850297	1.1377	0.823347	0.989511	548
PC ae C42:4	0.985527	0.863985	1.12417	0.82814	0.989511	549
C5	1.02182	0.839944	1.24307	0.82914	0.989511	297
SM C24:1	1.02828	0.796637	1.32727	0.830454	0.989511	549
Valine	1.01431	0.889627	1.15647	0.83185	0.989511	549
C2	0.985492	0.859082	1.1305	0.834717	0.989511	549
Lyso PC a C20:3	0.984812	0.850494	1.14034	0.837916	0.989511	549
isoleucine	1.01374	0.887961	1.15734	0.839956	0.989511	549
PC ae C34:3	1.01635	0.867461	1.1908	0.840947	0.989511	549
glucoaa	1.01935	0.836556	1.24208	0.849266	0.989511	252
SM C24:0	1.01716	0.836799	1.23638	0.864379	0.989511	549
cit_orn	1.02087	0.80236	1.29889	0.866506	0.989511	252
PC ae C40:4	1.01032	0.895245	1.14018	0.867892	0.989511	549
C14:1	0.987275	0.844851	1.15371	0.872	0.989511	549
PC ae C42:5	0.989708	0.864411	1.13317	0.880933	0.989511	549
neaa	1.01574	0.826671	1.24806	0.88183	0.989511	252
PC aa C38:4	0.987504	0.83442	1.16867	0.883676	0.989511	549
PC aa C32:2	1.01278	0.849176	1.2079	0.887669	0.989511	297
PC ae C40:3	0.991431	0.873468	1.12532	0.894071	0.989511	549
ketoaa	1.01301	0.834667	1.22946	0.895905	0.989511	252
PC ae C38:5	1.01074	0.84274	1.21224	0.908267	0.989511	549
aromaa	0.989089	0.813995	1.20185	0.912119	0.989511	252
Lyso PC a C18:1	0.991623	0.85116	1.15527	0.914044	0.989511	549
Lyso PC a C20:4	0.991567	0.850021	1.15668	0.914177	0.989511	549
PC ae C36:5	0.991999	0.835428	1.17791	0.926969	0.989511	549
Hexose	1.00871	0.834715	1.21897	0.928495	0.989511	549
tyr_phe	0.993724	0.808107	1.22198	0.95241	0.989511	252
PC aa C36:3	1.00548	0.834085	1.21211	0.954254	0.989511	549
Lyso PC a C18:0	1.00433	0.857539	1.17625	0.957245	0.989511	549
PC ae C38:2	0.996875	0.880737	1.12833	0.960496	0.989511	549
PC aa C32:3	0.995518	0.829517	1.19474	0.961507	0.989511	549
C16	1.00381	0.848202	1.18798	0.964668	0.989511	549
SM C20:2	0.99707	0.832571	1.19407	0.974555	0.989511	549
PC aa C30:0	0.997668	0.855669	1.16323	0.976229	0.989511	549
Leucine	0.998776	0.877457	1.13687	0.985214	0.991871	549
PC ae C40:6	1.00067	0.870946	1.14971	0.992496	0.992496	549

## Sheet: Table S6
Table S6. Full dataset: Risk of aggressive prostate cancer per 1 SD increase in log metabolite concentrations in EPIC1
Metabolite	OR	LL	UL	P-value2	Padj2	ncase
PC ae C42:3	0.886449	0.811339	0.968511	0.0076248	0.396312	1481
Serotonin	1.22897	1.05309	1.43423	0.0088858	0.396312	468
PC aa C28:1	1.14411	1.03399	1.26598	0.0091292	0.396312	1481
SM(OH) C14:1	1.13595	1.03011	1.25267	0.0106393	0.396312	1481
PC aa C40:3	0.896577	0.822241	0.977635	0.0134295	0.400199	1481
PC aa C40:2	0.899096	0.823777	0.981302	0.0171817	0.426679	1481
Serine	1.09813	1.01257	1.19091	0.0237058	0.489369	1481
C12:1	1.18317	1.01914	1.37359	0.0271723	0.489369	468
PC aa C42:4	0.89817	0.815355	0.989397	0.0295592	0.489369	1479
Lyso PC a C28:1	1.19084	1.00996	1.40411	0.0377232	0.539755	460
C12	1.17079	1.00734	1.36076	0.0398476	0.539755	468
PC aa C42:2	0.908009	0.826379	0.997702	0.0446614	0.554545	1481
PC ae C42:2	0.91723	0.8412	1.00013	0.0503509	0.577099	1481
PC ae C44:4	0.918296	0.836829	1.00769	0.0721349	0.724546	1481
C14	1.144	0.982575	1.33196	0.0830141	0.724546	468
Proline	1.07214	0.9907	1.16026	0.0839619	0.724546	1481
PC aa C42:5	0.921406	0.838739	1.01222	0.0878751	0.724546	1481
Taurine	1.10306	0.985038	1.23523	0.0893434	0.724546	1481
C10	1.13869	0.976779	1.32745	0.0969693	0.724546	468
PC ae C38:2	0.932607	0.858788	1.01277	0.0972545	0.724546	1481
Threonine	1.0658	0.986126	1.1519	0.107939	0.765401	1481
PC ae C40:1	0.933536	0.857415	1.01642	0.113012	0.765401	1481
SM C26:0	1.11132	0.971016	1.2719	0.125318	0.775217	467
SM(OH) C16:1	1.07695	0.979029	1.18467	0.127453	0.775217	1481
C18:2	0.923907	0.833344	1.02431	0.132684	0.775217	1481
PC ae C30:0	1.07778	0.974504	1.19201	0.144993	0.775217	1480
Lysine	1.06139	0.978014	1.15187	0.153477	0.775217	1481
t4-hydroxyproline	1.05853	0.978714	1.14486	0.155008	0.775217	1481
Lyso PC a C16:1	0.939635	0.862261	1.02395	0.15557	0.775217	1481
PC aa C36:6	0.944009	0.871761	1.02225	0.156084	0.775217	1481
SM(OH) C22:2	1.08202	0.966777	1.21101	0.170082	0.812608	1481
PC aa C38:0	0.943127	0.863914	1.0296	0.190811	0.812608	1481
PC aa C36:0	0.937929	0.851869	1.03268	0.191885	0.812608	1480
Lyso PC a C24:0	0.888848	0.744684	1.06092	0.191893	0.812608	449
PC aa C38:3	0.938186	0.85198	1.03312	0.194459	0.812608	1481
Asparagine	1.06235	0.968107	1.16576	0.201917	0.812608	1481
Glutamine	1.06959	0.959352	1.19249	0.225433	0.812608	1481
PC aa C42:1	0.946436	0.865194	1.03531	0.229271	0.812608	1481
C14:1	0.954722	0.883498	1.03169	0.241472	0.812608	1481
PC aa C42:0	0.948776	0.867972	1.0371	0.24694	0.812608	1481
PC ae C38:4	1.06382	0.957738	1.18165	0.248387	0.812608	1481
cit_arg	0.925239	0.810432	1.05631	0.250333	0.812608	1013
PC ae C40:3	0.948037	0.865434	1.03852	0.251277	0.812608	1481
PC aa C40:6	0.955496	0.883218	1.03369	0.256639	0.812608	1481
Tryptophan	1.04648	0.965997	1.13366	0.26585	0.812608	1481
PC aa C32:1	0.948415	0.863828	1.04129	0.26649	0.812608	1481
PC ae C30:2	1.06549	0.951871	1.19266	0.270213	0.812608	1472
Arginine	1.06997	0.947276	1.20857	0.276437	0.812608	1481
PC ae C34:0	1.05004	0.96078	1.14759	0.281378	0.812608	1481
PC aa C34:3	0.946946	0.857241	1.04604	0.283025	0.812608	1481
PC aa C34:4	0.950669	0.864444	1.04549	0.297017	0.812608	1481
Histidine	1.04506	0.961626	1.13574	0.299145	0.812608	1481
PC ae C42:5	0.957392	0.881768	1.0395	0.299666	0.812608	1481
PC ae C42:1	0.958097	0.883161	1.03939	0.302922	0.812608	1481
Lyso PC a C18:1	0.95469	0.87302	1.044	0.309512	0.812608	1481
PC ae C32:2	0.951094	0.862758	1.04848	0.313368	0.812608	1481
C0	0.960051	0.886775	1.03938	0.314219	0.812608	1481
PC aa C36:1	0.958566	0.881867	1.04194	0.31997	0.812608	1481
orn_arg	0.927242	0.79646	1.0795	0.330147	0.812608	1013
C16	1.03802	0.961975	1.12007	0.336421	0.812608	1481
SM C24:0	0.944221	0.839639	1.06183	0.337919	0.812608	1481
neaa	1.05051	0.949579	1.16216	0.339025	0.812608	1013
Lyso PC a C17:0	1.04285	0.953252	1.14088	0.359953	0.812608	1481
PC aa C36:3	0.948525	0.84618	1.06325	0.364313	0.812608	1481
Lyso PC a C20:3	0.960054	0.879053	1.04852	0.364697	0.812608	1481
Methionine	1.03634	0.957618	1.12153	0.375875	0.812608	1481
glucoaa	1.04482	0.948076	1.15145	0.376449	0.812608	1013
SM C18:0	1.04586	0.945787	1.15653	0.382213	0.812608	1481
SM C26:1	0.941929	0.822486	1.07872	0.387185	0.812608	468
PC ae C34:3	0.959558	0.873309	1.05432	0.390281	0.812608	1481
ketoaa	1.04095	0.948473	1.14245	0.397816	0.812608	1013
Glycine	0.963846	0.884955	1.04977	0.398008	0.812608	1481
PC ae C36:4	1.04869	0.9392	1.17093	0.398123	0.812608	1481
PC ae C40:5	0.967723	0.895186	1.04614	0.409191	0.823912	1480
C5	1.06228	0.916453	1.23131	0.422599	0.832554	468
Glutamate	1.06033	0.918296	1.22434	0.424659	0.832554	1481
C4	1.06482	0.905019	1.25284	0.449031	0.857457	468
PC ae C38:6	0.966639	0.884992	1.05582	0.451087	0.857457	1480
Alanine	1.03278	0.948668	1.12436	0.456751	0.857457	1481
Citrulline	0.971472	0.899223	1.04953	0.462936	0.857457	1481
PC aa C34:2	1.05615	0.911836	1.22331	0.466134	0.857457	1481
PC aa C36:5	0.970938	0.89557	1.05265	0.474379	0.861981	1481
PC ae C42:4	0.971097	0.892284	1.05687	0.497038	0.892273	1481
PC aa C40:4	0.971185	0.890431	1.05926	0.50918	0.9011	1481
PC ae C38:3	0.973593	0.898397	1.05508	0.51405	0.9011	1481
nsaa	0.963217	0.855076	1.08503	0.537375	0.915944	1013
PC aa C36:2	0.964265	0.85668	1.08536	0.546598	0.915944	1481
PC ae C36:2	1.03268	0.929336	1.14751	0.550022	0.915944	1481
PC ae C36:0	0.976009	0.901012	1.05725	0.551653	0.915944	1477
PC ae C34:2	1.03318	0.924227	1.15498	0.565889	0.915944	1481
PC ae C36:3	0.969182	0.868053	1.08209	0.577709	0.915944	1481
eaa	1.02652	0.935337	1.12658	0.581329	0.915944	1013
SM C24:1	0.959175	0.824438	1.11593	0.589404	0.915944	1481
SM C18:1	1.02665	0.932966	1.12974	0.590094	0.915944	1481
SM(OH) C22:1	1.02758	0.92817	1.13763	0.600255	0.915944	1481
PC aa C36:4	1.03036	0.920532	1.15329	0.603012	0.915944	1481
PC aa C38:6	0.979388	0.903908	1.06117	0.610754	0.915944	1481
PC aa C32:3	0.973515	0.877695	1.0798	0.611628	0.915944	1481
ADMA	1.02198	0.938741	1.11259	0.616026	0.915944	1481
Kynurenine	0.979387	0.902269	1.0631	0.61866	0.915944	1481
PC ae C44:6	0.979851	0.903287	1.0629	0.623891	0.915944	1481
Lyso PC a C16:0	1.02335	0.932389	1.12318	0.627022	0.915944	1481
Sarcosine	1.01832	0.942957	1.0997	0.643598	0.929045	1481
C18	1.01907	0.939589	1.10527	0.648461	0.929045	1481
PC ae C38:0	1.03232	0.896622	1.18857	0.658182	0.92954	467
Ornithine	1.02452	0.918738	1.14247	0.663107	0.92954	1481
PC ae C44:3	0.969864	0.843415	1.11527	0.667701	0.92954	467
Lyso PC a C20:4	1.01974	0.930486	1.11756	0.675713	0.92954	1481
isoleucine	1.01597	0.939397	1.09878	0.691908	0.92954	1481
SM C16:1	1.02054	0.922301	1.12924	0.693824	0.92954	1481
tyr_phe	0.980588	0.889025	1.08158	0.695111	0.92954	1013
PC aa C38:5	0.983805	0.903827	1.07086	0.705856	0.92954	1481
PC ae C34:1	1.02078	0.916767	1.1366	0.707584	0.92954	1481
PC ae C40:6	0.984812	0.908173	1.06792	0.711192	0.92954	1481
Leucine	1.01418	0.938435	1.09603	0.722226	0.931921	1481
PC ae C38:5	1.0199	0.911624	1.14104	0.730748	0.931921	1481
C18:1	0.982394	0.885537	1.08984	0.737318	0.931921	1481
Tyrosine	0.986816	0.912979	1.06662	0.738031	0.931921	1481
SM C20:2	1.01676	0.91578	1.12887	0.75548	0.941754	1481
PC aa C40:5	0.986417	0.904075	1.07626	0.758459	0.941754	1481
PC ae C36:1	1.01258	0.930834	1.10149	0.771063	0.942832	1479
SM(OH) C24:1	1.01654	0.909801	1.13579	0.771983	0.942832	1481
Lyso PC a C18:0	0.988145	0.900096	1.08481	0.802233	0.97181	1481
C3	0.990207	0.911442	1.07578	0.815983	0.974579	1481
Phenylalanine	1.00874	0.931632	1.09222	0.830229	0.974579	1481
PC aa C34:1	0.990433	0.897381	1.09313	0.848556	0.974579	1481
C2	1.00741	0.930079	1.09116	0.856316	0.974579	1481
PC aa C42:6	0.98814	0.858293	1.13763	0.86817	0.974579	468
SM C16:0	0.991845	0.895383	1.0987	0.875359	0.974579	1481
SDMA	0.989172	0.856233	1.14275	0.882461	0.974579	468
PC ae C40:2	1.00624	0.921287	1.09904	0.889992	0.974579	1481
bcaa	1.00609	0.917454	1.10329	0.897346	0.974579	1013
PC aa C32:0	1.00675	0.902294	1.12331	0.904137	0.974579	1481
Lyso PC a C18:2	1.00512	0.920979	1.09694	0.908909	0.974579	1481
Hexose	1.00559	0.912682	1.10796	0.910226	0.974579	1481
PC aa C38:4	1.00521	0.911046	1.1091	0.91757	0.974579	1481
PC ae C40:4	0.99587	0.918461	1.0798	0.920162	0.974579	1480
aromaa	1.00457	0.915851	1.10187	0.923072	0.974579	1013
PC ae C36:5	0.995672	0.899428	1.10221	0.933348	0.974579	1481
Aspartic acid	0.994765	0.869371	1.13824	0.939133	0.974579	468
cit_orn	0.995612	0.888521	1.11561	0.939629	0.974579	1013
fisher_ratio	1.00355	0.913735	1.1022	0.940899	0.974579	1013
PC ae C44:5	1.00303	0.923243	1.08971	0.94295	0.974579	1481
PC aa C32:2	1.00498	0.87015	1.1607	0.946123	0.974579	468
PC aa C30:0	1.00276	0.914739	1.09925	0.953148	0.974579	1481
Creatinine	1.00231	0.925338	1.08567	0.954956	0.974579	1481
ureaaa	0.99785	0.901895	1.10401	0.966714	0.979866	1013
PC ae C32:1	1.00115	0.90619	1.10606	0.982005	0.98864	1481
Valine	0.999944	0.922238	1.0842	0.998919	0.998919	1481

## Sheet: Table S7
Table S7. Full dataset: Risk of aggressive prostate cancer per 1 SD increase in log metabolite concentrations in EPIC1 by ≤ 10 years of follow-up time
Metabolite	OR	LL	UL	P-value2	Padj2	ncase
PC ae C38:2	0.823014	0.714641	0.947823	0.0068545	0.658887	674
Serotonin	1.59438	1.1244	2.26078	0.0088441	0.658887	111
PC aa C40:2	0.839082	0.723862	0.972641	0.0199088	0.744403	674
PC aa C42:4	0.822992	0.693379	0.976834	0.0258781	0.744403	673
PC ae C42:3	0.85827	0.748659	0.98393	0.0283546	0.744403	674
PC aa C40:3	0.863482	0.75254	0.990778	0.036438	0.744403	674
PC ae C40:3	0.836766	0.707323	0.989896	0.0376725	0.744403	674
PC aa C36:3	0.834357	0.699567	0.995116	0.0439654	0.744403	674
PC aa C42:2	0.861243	0.744232	0.996651	0.0449639	0.744403	674
Lyso PC a C18:1	0.868341	0.753049	1.00128	0.0520995	0.776282	674
PC ae C44:3	0.732567	0.521431	1.0292	0.0728038	0.871115	111
PC ae C36:4	1.16694	0.985015	1.38247	0.0742016	0.871115	674
PC aa C36:2	0.848565	0.7078	1.01733	0.0760033	0.871115	674
Lyso PC a C16:1	0.893828	0.783089	1.02023	0.0962644	0.905447	674
PC ae C44:4	0.891874	0.773511	1.02835	0.115222	0.905447	674
PC aa C34:3	0.884479	0.75912	1.03054	0.115442	0.905447	674
SM C26:0	1.34356	0.925733	1.94996	0.120205	0.905447	110
cit_orn	0.89068	0.764707	1.0374	0.136756	0.905447	563
SM(OH) C14:1	1.11443	0.962209	1.29072	0.14822	0.905447	674
PC ae C30:0	1.11698	0.961084	1.29818	0.149178	0.905447	673
PC ae C38:5	1.13467	0.954569	1.34875	0.151941	0.905447	674
PC aa C28:1	1.11814	0.959546	1.30295	0.152476	0.905447	674
PC ae C42:2	0.913253	0.800829	1.04146	0.175779	0.905447	674
Glycine	0.915079	0.804753	1.04053	0.175786	0.905447	674
Lyso PC a C18:0	0.907148	0.786755	1.04596	0.179794	0.905447	674
PC aa C36:1	0.918464	0.810665	1.0406	0.181805	0.905447	674
Aspartic acid	0.836171	0.642863	1.08761	0.182243	0.905447	111
PC ae C38:3	0.911933	0.796403	1.04422	0.182244	0.905447	674
Threonine	1.08074	0.963726	1.21195	0.184179	0.905447	674
Lyso PC a C28:1	1.28794	0.88327	1.87802	0.188526	0.905447	107
PC ae C40:1	0.916127	0.802689	1.0456	0.193994	0.905447	674
Sarcosine	1.07831	0.962236	1.20839	0.194458	0.905447	674
PC ae C38:4	1.10343	0.944779	1.28872	0.213963	0.929205	674
PC aa C38:3	0.913879	0.791362	1.05537	0.220112	0.929205	674
C14:1	0.938012	0.845169	1.04106	0.228837	0.929205	674
PC ae C42:4	0.921721	0.802335	1.05887	0.249434	0.929205	674
Citrulline	0.935641	0.835334	1.04799	0.250235	0.929205	674
Lyso PC a C20:3	0.924505	0.808664	1.05694	0.250471	0.929205	674
PC aa C42:5	0.917976	0.79107	1.06524	0.259567	0.929205	674
Kynurenine	1.06767	0.948184	1.2022	0.279574	0.929205	674
C0	0.935916	0.829141	1.05644	0.283909	0.929205	674
ADMA	1.06886	0.945529	1.20827	0.287079	0.929205	674
PC ae C36:5	1.08686	0.931757	1.26778	0.28904	0.929205	674
Lyso PC a C18:2	0.929221	0.810984	1.0647	0.290439	0.929205	674
PC ae C34:0	1.07171	0.941399	1.22005	0.295104	0.929205	674
PC aa C36:4	1.09279	0.924891	1.29116	0.297151	0.929205	674
SM C24:0	0.911179	0.76458	1.08589	0.298658	0.929205	674
Taurine	1.09493	0.922586	1.29946	0.299341	0.929205	674
Histidine	0.937128	0.826736	1.06226	0.309897	0.942339	674
PC aa C32:2	1.18992	0.842383	1.68083	0.323796	0.958133	111
C16	1.05258	0.947122	1.16978	0.341423	0.958133	674
SDMA	1.18426	0.833551	1.68253	0.345237	0.958133	111
PC aa C32:0	1.08116	0.915122	1.27732	0.358986	0.958133	674
PC ae C36:3	0.922804	0.775383	1.09825	0.365659	0.958133	674
Lyso PC a C24:0	0.844629	0.584097	1.22137	0.369551	0.958133	109
C18:2	0.937585	0.814176	1.0797	0.370768	0.958133	674
SM(OH) C16:1	1.06848	0.923411	1.23635	0.373616	0.958133	674
Glutamine	0.923991	0.776104	1.10006	0.374362	0.958133	674
PC aa C42:0	0.941743	0.823287	1.07724	0.381502	0.958133	674
Lyso PC a C20:4	1.06334	0.925369	1.22188	0.386425	0.958133	674
Glutamate	1.09858	0.885705	1.36262	0.392256	0.958133	674
PC ae C42:1	0.943829	0.82325	1.08207	0.40713	0.970449	674
C5	1.12032	0.8532	1.47106	0.413623	0.970449	111
SM C18:0	1.06657	0.912898	1.24611	0.416837	0.970449	674
PC ae C42:5	0.952974	0.84103	1.07982	0.449954	0.98384	674
SM(OH) C22:2	1.06642	0.900909	1.26234	0.454867	0.98384	674
PC aa C42:1	0.948823	0.826063	1.08983	0.457395	0.98384	674
Lysine	1.04583	0.928815	1.17758	0.459198	0.98384	674
Alanine	1.04914	0.919456	1.19712	0.476096	0.98384	674
PC ae C32:2	0.949486	0.819452	1.10015	0.490334	0.98384	674
PC ae C36:1	0.956638	0.843269	1.08525	0.490946	0.98384	673
PC aa C32:3	0.947582	0.812555	1.10505	0.492429	0.98384	674
ketoaa	1.04257	0.922513	1.17824	0.504241	0.98384	563
orn_arg	1.06888	0.87077	1.31207	0.524179	0.98384	563
PC aa C38:4	1.04838	0.905085	1.21436	0.52865	0.98384	674
PC ae C40:5	0.959539	0.84203	1.09345	0.535484	0.98384	674
C18	0.968227	0.873363	1.0734	0.539393	0.98384	674
PC ae C30:2	1.05456	0.889966	1.2496	0.539491	0.98384	671
PC aa C32:1	0.957559	0.831433	1.10282	0.54729	0.98384	674
PC ae C34:3	0.957499	0.829893	1.10473	0.551753	0.98384	674
Tryptophan	1.03384	0.922584	1.1585	0.56676	0.98384	674
PC aa C40:4	0.96206	0.84215	1.09904	0.569027	0.98384	674
PC aa C30:0	1.04151	0.904419	1.19939	0.572181	0.98384	674
C3	1.02999	0.928697	1.14234	0.575811	0.98384	674
tyr_phe	0.963719	0.845414	1.09858	0.580243	0.98384	563
PC aa C38:0	0.962633	0.840582	1.10241	0.58195	0.98384	674
Leucine	1.03263	0.920904	1.15791	0.582615	0.98384	674
SM C18:1	1.0405	0.900553	1.2022	0.590079	0.98384	674
Arginine	0.955	0.802612	1.13632	0.603678	0.98384	674
PC aa C34:2	0.943574	0.75577	1.17805	0.608012	0.98384	674
PC aa C36:0	0.961625	0.827931	1.11691	0.608415	0.98384	674
Asparagine	1.04005	0.894328	1.20952	0.610134	0.98384	674
PC aa C36:5	1.03252	0.911767	1.16925	0.614075	0.98384	674
Creatinine	1.02872	0.918165	1.15258	0.625482	0.987398	674
PC ae C36:2	0.964388	0.824065	1.12861	0.651282	0.987398	674
PC aa C36:6	0.973019	0.861324	1.0992	0.66018	0.987398	674
PC ae C44:5	1.0278	0.908674	1.16255	0.662608	0.987398	674
Valine	0.973516	0.862767	1.09848	0.663132	0.987398	674
PC ae C40:6	1.02646	0.908025	1.16034	0.676295	0.987398	674
cit_arg	0.962646	0.804924	1.15127	0.676692	0.987398	563
C2	0.974672	0.860621	1.10384	0.686186	0.987398	674
PC aa C38:6	1.02536	0.906808	1.1594	0.689573	0.987398	674
C10	1.08228	0.731387	1.60152	0.692505	0.987398	111
isoleucine	1.02357	0.911539	1.14936	0.693697	0.987398	674
C14	0.941865	0.695052	1.27632	0.699272	0.987398	111
C18:1	0.970623	0.832941	1.13106	0.702444	0.987398	674
Ornithine	1.03188	0.874199	1.218	0.710705	0.989674	674
eaa	1.02171	0.903988	1.15477	0.730917	0.996613	563
Methionine	1.02004	0.906555	1.14774	0.741568	0.996613	674
C4	1.06243	0.720124	1.56745	0.760211	0.996613	111
PC aa C34:1	0.977316	0.843374	1.13253	0.760288	0.996613	674
PC aa C38:5	1.02048	0.892827	1.16638	0.766239	0.996613	674
SM C16:1	1.02219	0.878265	1.18969	0.776846	0.996613	674
PC ae C40:4	0.981207	0.859149	1.12061	0.779548	0.996613	673
PC ae C40:2	1.01726	0.893511	1.15815	0.795945	0.996613	674
SM(OH) C22:1	0.981484	0.841286	1.14505	0.812153	0.996613	674
PC ae C34:2	1.02053	0.859718	1.21142	0.816335	0.996613	674
ureaaa	0.984411	0.859165	1.12791	0.820968	0.996613	563
Proline	1.01302	0.90172	1.13805	0.827601	0.996613	674
PC ae C36:0	0.987408	0.877152	1.11152	0.83385	0.996613	672
PC ae C34:1	1.01644	0.867278	1.19126	0.840399	0.996613	674
Serine	1.01184	0.899765	1.13788	0.844196	0.996613	674
PC ae C38:6	1.01342	0.883407	1.16256	0.849101	0.996613	674
SM C16:0	0.985427	0.844311	1.15013	0.852319	0.996613	674
PC ae C32:1	1.01473	0.869937	1.18361	0.852352	0.996613	674
t4-hydroxyproline	1.01066	0.899586	1.13546	0.858261	0.996613	674
glucoaa	1.01196	0.886317	1.15542	0.860457	0.996613	563
SM C24:1	1.01565	0.810604	1.27256	0.892647	0.996613	674
Hexose	1.00923	0.878887	1.15891	0.89636	0.996613	674
PC ae C38:0	1.01889	0.75843	1.3688	0.901113	0.996613	111
nsaa	0.990408	0.843549	1.16283	0.906303	0.996613	563
C12	0.981884	0.719819	1.33936	0.908119	0.996613	111
SM C20:2	0.991427	0.849983	1.15641	0.912705	0.996613	674
C12:1	1.01704	0.737071	1.40336	0.918064	0.996613	111
PC aa C40:6	0.995212	0.882231	1.12266	0.937775	0.996613	674
neaa	1.00493	0.874667	1.1546	0.944622	0.996613	563
PC aa C34:4	0.994975	0.861835	1.14868	0.945199	0.996613	674
SM C26:1	0.990873	0.733752	1.33809	0.9523	0.996613	111
Phenylalanine	0.996626	0.886194	1.12082	0.955021	0.996613	674
Lyso PC a C16:0	0.99684	0.864744	1.14912	0.965194	0.996613	674
PC aa C42:6	0.993501	0.726879	1.35792	0.967376	0.996613	111
fisher_ratio	1.00205	0.886177	1.13307	0.97399	0.996613	563
bcaa	1.00178	0.886514	1.13203	0.977274	0.996613	563
PC aa C40:5	1.00148	0.875213	1.14595	0.98289	0.996613	674
Lyso PC a C17:0	1.00125	0.87432	1.14661	0.985576	0.996613	674
Tyrosine	1.00106	0.892477	1.12284	0.985635	0.996613	674
PC ae C44:6	0.999335	0.882547	1.13158	0.991627	0.996613	674
aromaa	1.00044	0.88684	1.12859	0.994302	0.996613	563
SM(OH) C24:1	0.99964	0.846719	1.18018	0.996613	0.996613	674

## Sheet: Table S8
Table S8. Full dataset: Risk of aggressive prostate cancer per 1 SD increase in log metabolite concentrations in EPIC1 by > 10 years of follow-up time
Metabolite	OR	LL	UL	P-value2	Padj2	ncase
Serine	1.19956	1.06679	1.34886	0.0023642	0.335113	800
Histidine	1.17383	1.04485	1.31875	0.0069631	0.335113	800
C12:1	1.26248	1.05687	1.50808	0.0101753	0.335113	357
C12	1.26724	1.05651	1.52	0.0107002	0.335113	357
Glutamine	1.20672	1.04238	1.39697	0.01188	0.335113	800
PC aa C28:1	1.18829	1.03394	1.36568	0.0150958	0.335113	800
SM(OH) C14:1	1.18162	1.03145	1.35366	0.0161069	0.335113	800
C14	1.25196	1.0393	1.50814	0.0179926	0.335113	357
Proline	1.13354	1.01466	1.26635	0.0265957	0.440306	800
Arginine	1.20169	1.00468	1.43733	0.0443131	0.608865	800
Lyso PC a C28:1	1.21614	1.00442	1.4725	0.0449497	0.608865	353
C18	1.14956	0.997091	1.32533	0.0548788	0.681412	800
orn_arg	0.804771	0.632789	1.0235	0.0766196	0.822223	443
C10	1.1585	0.975561	1.37575	0.093384	0.822223	357
Lysine	1.10417	0.98197	1.24157	0.0977391	0.822223	800
Lyso PC a C17:0	1.11007	0.98006	1.25732	0.100374	0.822223	800
t4-hydroxyproline	1.09604	0.9817	1.22371	0.102806	0.822223	800
Serotonin	1.16009	0.970108	1.38726	0.103659	0.822223	357
PC aa C34:2	1.17835	0.963176	1.44159	0.110653	0.822223	800
SM(OH) C16:1	1.10913	0.972644	1.26478	0.12211	0.822223	800
Asparagine	1.10057	0.974271	1.24325	0.123353	0.822223	800
PC ae C36:2	1.12186	0.967555	1.30076	0.12774	0.822223	800
PC ae C42:3	0.912689	0.810226	1.02811	0.132666	0.822223	800
SM(OH) C22:2	1.12728	0.963431	1.31898	0.1349	0.822223	800
PC aa C36:6	0.921559	0.827277	1.02659	0.137957	0.822223	800
Kynurenine	0.916015	0.813229	1.03179	0.148576	0.840672	800
PC aa C40:3	0.920756	0.82142	1.03211	0.156355	0.840672	800
PC aa C36:5	0.924349	0.828364	1.03146	0.159639	0.840672	800
Lyso PC a C18:0	1.09515	0.963683	1.24455	0.163621	0.840672	800
Threonine	1.07785	0.966077	1.20256	0.179556	0.855698	800
PC ae C30:2	1.11308	0.951674	1.30185	0.18016	0.855698	794
neaa	1.11002	0.95158	1.29483	0.18407	0.855698	443
Tryptophan	1.0763	0.958665	1.20837	0.213091	0.855698	800
PC ae C36:1	1.0771	0.957997	1.211	0.214151	0.855698	799
Lyso PC a C18:2	1.07724	0.957756	1.21163	0.214828	0.855698	800
Taurine	1.1014	0.944342	1.28459	0.218534	0.855698	800
SM(OH) C22:1	1.09188	0.949037	1.25622	0.219165	0.855698	800
PC aa C40:6	0.936172	0.84148	1.04152	0.225416	0.855698	800
cit_orn	1.11771	0.932086	1.3403	0.229769	0.855698	443
PC ae C42:2	0.931826	0.828428	1.04813	0.23934	0.855698	800
PC aa C40:2	0.935591	0.837081	1.04569	0.240859	0.855698	800
glucoaa	1.09308	0.941915	1.26851	0.241203	0.855698	443
PC aa C34:4	0.926762	0.813786	1.05542	0.251499	0.871473	800
Lyso PC a C16:0	1.0743	0.946283	1.21964	0.268252	0.889107	800
PC aa C42:5	0.93236	0.82358	1.05551	0.268522	0.889107	800
cit_arg	0.892238	0.726972	1.09507	0.275285	0.891685	443
SM C26:0	1.08437	0.934939	1.25767	0.284315	0.894552	357
PC aa C36:2	1.09046	0.927639	1.28185	0.293914	0.894552	800
Methionine	1.05965	0.949854	1.18213	0.299216	0.894552	800
PC aa C32:1	0.935449	0.823314	1.06286	0.305715	0.894552	800
PC aa C38:0	0.940261	0.835619	1.05801	0.306189	0.894552	800
PC aa C36:0	0.937869	0.82449	1.06684	0.329181	0.94323	799
SM C26:1	0.926756	0.79243	1.08385	0.34105	0.958802	357
PC aa C38:6	0.949889	0.851784	1.05929	0.355323	0.974125	800
PC aa C42:4	0.947179	0.84058	1.0673	0.373026	0.974125	799
SM(OH) C24:1	1.07248	0.918473	1.2523	0.376326	0.974125	800
Sarcosine	0.953966	0.856262	1.06282	0.392639	0.974125	800
C3	0.938894	0.811282	1.08658	0.397591	0.974125	800
C4	1.08219	0.899711	1.30168	0.401857	0.974125	357
PC ae C34:2	1.06686	0.917035	1.24117	0.401887	0.974125	800
PC ae C38:6	0.951554	0.8452	1.07129	0.411548	0.974125	799
C2	1.04493	0.939135	1.16265	0.419655	0.974125	800
PC ae C40:1	0.954441	0.851371	1.06999	0.423857	0.974125	800
PC ae C38:4	1.06204	0.915831	1.23158	0.425762	0.974125	800
PC ae C34:0	1.05084	0.926522	1.19184	0.440137	0.974125	800
SM C18:0	1.05472	0.919684	1.20958	0.445956	0.974125	800
SDMA	0.938635	0.7966	1.106	0.44935	0.974125	357
PC ae C30:0	1.05402	0.916175	1.2126	0.461906	0.974125	800
PC aa C36:3	1.05874	0.906766	1.23619	0.470288	0.974125	800
C18:2	0.943692	0.805676	1.10535	0.472516	0.974125	800
C16	1.04234	0.928555	1.17006	0.482008	0.974125	800
PC ae C44:4	0.956549	0.843111	1.08525	0.490358	0.974125	800
PC ae C34:1	1.05375	0.905964	1.22564	0.497096	0.974125	800
ketoaa	1.05215	0.906539	1.22114	0.503594	0.974125	443
PC aa C42:1	0.959819	0.850334	1.0834	0.506909	0.974125	800
SM C16:1	1.04707	0.90978	1.20507	0.521273	0.974125	800
Lyso PC a C24:0	0.93355	0.756154	1.15256	0.52251	0.974125	340
PC aa C42:2	0.959758	0.845598	1.08933	0.524961	0.974125	800
eaa	1.04836	0.903637	1.21626	0.533238	0.974125	443
C5	1.06003	0.878343	1.27929	0.543386	0.974125	357
Aspartic acid	1.05153	0.893639	1.23732	0.544979	0.974125	357
SM C18:1	1.04168	0.912104	1.18966	0.546848	0.974125	800
Lyso PC a C18:1	1.03699	0.921273	1.16723	0.54742	0.974125	800
PC ae C36:5	0.95798	0.832443	1.10245	0.549171	0.974125	800
PC aa C42:0	0.964686	0.854273	1.08937	0.562105	0.979366	800
SM C24:1	0.941791	0.762915	1.16261	0.576823	0.979366	800
nsaa	0.948397	0.786847	1.14312	0.578154	0.979366	443
PC ae C42:5	0.968607	0.865545	1.08394	0.578417	0.979366	800
Valine	1.03161	0.922509	1.15361	0.585312	0.979904	800
Phenylalanine	1.03017	0.92144	1.15173	0.601459	0.987864	800
SM C20:2	1.03865	0.8948	1.20563	0.61806	0.987864	800
PC ae C32:2	0.966747	0.845685	1.10514	0.620298	0.987864	800
PC ae C40:6	0.972277	0.869316	1.08743	0.622517	0.987864	800
Ornithine	1.0381	0.894243	1.2051	0.623216	0.987864	800
PC aa C38:5	0.972912	0.86924	1.08895	0.632862	0.988324	800
PC ae C38:0	1.03981	0.881972	1.22589	0.642124	0.988324	356
PC ae C36:0	0.975879	0.872998	1.09088	0.667508	0.988324	798
PC ae C42:1	0.977253	0.879836	1.08546	0.667585	0.988324	800
ureaaa	1.03471	0.884253	1.21078	0.670373	0.988324	443
C0	0.979082	0.878584	1.09107	0.702031	0.988324	800
Tyrosine	0.97927	0.878077	1.09213	0.706604	0.988324	800
PC aa C38:3	0.97494	0.853253	1.11398	0.70907	0.988324	800
Lyso PC a C16:1	0.978449	0.870985	1.09917	0.713601	0.988324	800
PC ae C38:5	0.971863	0.834196	1.13225	0.714202	0.988324	800
SM C16:0	1.0259	0.890237	1.18224	0.723813	0.988324	800
PC ae C44:6	0.980854	0.878492	1.09514	0.731019	0.988324	800
PC ae C36:3	1.0258	0.885597	1.18821	0.734045	0.988324	800
PC aa C32:0	0.975275	0.840012	1.13232	0.742415	0.988324	800
PC ae C38:3	1.01707	0.918291	1.12647	0.745408	0.988324	800
C18:1	1.02463	0.884445	1.18704	0.745805	0.988324	800
PC ae C40:5	0.984103	0.891158	1.08674	0.751554	0.988324	799
Alanine	1.01836	0.908516	1.14148	0.754739	0.988324	800
PC ae C40:4	1.01673	0.915842	1.12873	0.755673	0.988324	800
bcaa	1.02328	0.884941	1.18324	0.756167	0.988324	443
PC aa C30:0	0.981384	0.867165	1.11065	0.76596	0.989109	800
fisher_ratio	1.02174	0.877018	1.19034	0.782553	0.989109	443
PC ae C32:1	1.01836	0.890288	1.16485	0.790785	0.989109	800
isoleucine	1.01458	0.909922	1.13127	0.794447	0.989109	800
PC aa C32:3	1.01666	0.879932	1.17464	0.822574	0.989109	800
Glutamate	1.02184	0.838075	1.24591	0.830843	0.989109	800
Hexose	0.98478	0.854758	1.13458	0.831878	0.989109	800
ADMA	0.988233	0.874421	1.11686	0.849625	0.989109	800
Leucine	1.01035	0.906094	1.12661	0.852974	0.989109	800
PC ae C36:4	0.986933	0.84931	1.14686	0.863701	0.989109	800
PC ae C40:2	1.01053	0.891594	1.14534	0.869726	0.989109	800
aromaa	1.01245	0.87172	1.17591	0.871239	0.989109	443
PC ae C44:5	0.991023	0.882889	1.1124	0.878424	0.989109	800
PC aa C34:1	1.01058	0.881447	1.15862	0.880106	0.989109	800
PC ae C42:4	1.00801	0.903856	1.12417	0.885993	0.989109	800
PC ae C44:3	1.01134	0.863384	1.18466	0.888854	0.989109	356
PC ae C38:2	1.00678	0.907303	1.11716	0.89874	0.989109	800
tyr_phe	1.00968	0.863113	1.18115	0.904133	0.989109	443
PC aa C36:1	1.00579	0.895731	1.12938	0.922153	0.989109	800
Lyso PC a C20:4	1.00609	0.887924	1.13999	0.924091	0.989109	800
PC aa C32:2	0.993095	0.843231	1.16959	0.93384	0.989109	357
C14:1	0.994971	0.88109	1.12357	0.935204	0.989109	800
PC ae C40:3	1.00367	0.898633	1.12098	0.948233	0.989109	800
Glycine	1.00337	0.892122	1.12848	0.955284	0.989109	800
PC aa C38:4	0.996359	0.869494	1.14173	0.958133	0.989109	800
PC aa C34:3	0.997226	0.871404	1.14122	0.967798	0.989109	800
Creatinine	0.997822	0.887384	1.122	0.970942	0.989109	800
PC ae C34:3	0.99764	0.876122	1.13601	0.971561	0.989109	800
SM C24:0	1.00283	0.852396	1.17981	0.972842	0.989109	800
Citrulline	1.00182	0.898263	1.11732	0.97394	0.989109	800
PC aa C42:6	0.997488	0.84805	1.17326	0.975772	0.989109	357
PC aa C36:4	0.9979	0.8527	1.16783	0.979098	0.989109	800
PC aa C40:4	0.998425	0.88706	1.12377	0.979163	0.989109	800
PC aa C40:5	0.999077	0.888088	1.12394	0.987741	0.989109	800
Lyso PC a C20:3	1.00084	0.886757	1.12961	0.989109	0.989109	800

## Sheet: Table S9
Table S9. Full dataset: Risk of high grade prostate cancer per 1 SD increase in log metabolite concentrations in EPIC1
Metabolite	OR	LL	UL	P-value2	Padj2	ncase
Lyso PC a C24:0	0.690103	0.465766	1.02249	0.0644474	0.974025	132
PC aa C28:1	1.18751	0.980037	1.4389	0.0794062	0.974025	462
Aspartic acid	0.796838	0.615203	1.0321	0.0853229	0.974025	137
PC aa C42:0	0.868739	0.739695	1.02029	0.0863302	0.974025	462
PC aa C40:3	0.871273	0.744136	1.02013	0.0868445	0.974025	462
C10	1.25506	0.96454	1.6331	0.0907987	0.974025	137
PC ae C42:3	0.874107	0.747845	1.02169	0.0909485	0.974025	462
PC aa C38:0	0.875853	0.747115	1.02677	0.102213	0.974025	462
PC aa C36:6	0.888307	0.766839	1.02902	0.114406	0.974025	462
PC aa C42:4	0.863764	0.718903	1.03782	0.117897	0.974025	461
Lyso PC a C17:0	1.14304	0.966014	1.35251	0.119418	0.974025	462
SM(OH) C14:1	1.15441	0.960074	1.38808	0.126827	0.974025	462
PC aa C42:5	0.878988	0.743373	1.03934	0.131397	0.974025	462
PC aa C40:2	0.886569	0.7575	1.03763	0.133664	0.974025	462
C14:1	0.891775	0.764344	1.04045	0.145414	0.974025	462
SM C24:1	0.815355	0.617567	1.07649	0.149862	0.974025	462
PC aa C40:6	0.901414	0.782572	1.0383	0.150183	0.974025	462
C12:1	1.20501	0.933925	1.55478	0.151507	0.974025	137
C12	1.19558	0.931088	1.5352	0.161436	0.974025	137
PC ae C38:4	1.1515	0.944994	1.40313	0.161843	0.974025	462
SM(OH) C16:1	1.13546	0.946442	1.36222	0.171488	0.974025	462
SM C26:0	1.19226	0.9265	1.53425	0.171732	0.974025	137
Kynurenine	0.899805	0.768872	1.05304	0.188217	0.974025	462
Taurine	1.15012	0.932495	1.41854	0.191242	0.974025	462
SDMA	1.20263	0.910771	1.58801	0.193273	0.974025	137
C14	1.17868	0.920027	1.51005	0.193411	0.974025	137
PC aa C38:6	0.908153	0.785305	1.05022	0.193875	0.974025	462
PC aa C42:1	0.89903	0.764743	1.0569	0.197211	0.974025	462
PC aa C32:3	0.883547	0.730374	1.06884	0.202457	0.974025	462
PC aa C42:2	0.900563	0.764613	1.06069	0.209709	0.974025	462
PC ae C34:0	1.10802	0.938329	1.30839	0.226505	0.974025	462
Serine	1.09404	0.944182	1.26768	0.23178	0.974025	462
Serotonin	1.17069	0.893443	1.53396	0.253098	0.974025	137
PC ae C38:6	0.910781	0.775588	1.06954	0.254318	0.974025	462
PC ae C34:3	0.909685	0.772138	1.07173	0.25776	0.974025	462
PC ae C40:3	0.908609	0.767714	1.07536	0.264928	0.974025	462
C16	1.0727	0.946163	1.21616	0.273159	0.974025	462
PC aa C36:0	0.911368	0.771103	1.07715	0.276413	0.974025	462
PC ae C36:3	0.897807	0.739018	1.09072	0.27768	0.974025	462
PC ae C42:5	0.919668	0.789705	1.07102	0.281343	0.974025	462
SM(OH) C24:1	1.11802	0.90978	1.37393	0.288759	0.974025	462
Lyso PC a C20:4	1.08959	0.922815	1.28651	0.311399	0.974025	462
C4	1.17683	0.850541	1.6283	0.325692	0.974025	137
PC ae C42:2	0.927577	0.797875	1.07836	0.32795	0.974025	462
PC ae C36:2	1.10153	0.90708	1.33768	0.329142	0.974025	462
Valine	0.92609	0.792021	1.08285	0.335879	0.974025	462
PC ae C30:0	1.09231	0.910166	1.3109	0.342803	0.974025	461
PC aa C34:3	0.917409	0.765776	1.09907	0.349697	0.974025	462
PC aa C36:4	1.10189	0.898854	1.35078	0.350437	0.974025	462
PC ae C40:5	0.934821	0.810436	1.0783	0.35487	0.974025	461
PC aa C36:5	0.932149	0.802513	1.08273	0.35776	0.974025	462
Hexose	0.924229	0.780676	1.09418	0.360241	0.974025	462
PC ae C42:4	0.932072	0.801558	1.08384	0.360737	0.974025	462
PC ae C38:0	1.12777	0.867982	1.46532	0.368057	0.974025	136
PC aa C40:5	0.934519	0.802398	1.0884	0.383864	0.974025	462
PC aa C34:2	1.12601	0.859124	1.47581	0.389867	0.974025	462
aromaa	0.924403	0.772207	1.1066	0.391764	0.974025	325
Tyrosine	0.937844	0.808181	1.08831	0.397953	0.974025	462
Leucine	0.940827	0.814132	1.08724	0.408491	0.974025	462
PC ae C38:2	0.942664	0.81224	1.09403	0.437078	0.974025	462
SM C18:0	1.07512	0.892972	1.29443	0.444397	0.974025	462
PC ae C40:6	0.945888	0.817441	1.09452	0.455007	0.974025	462
PC ae C44:6	0.946529	0.817854	1.09545	0.461052	0.974025	462
PC aa C38:5	0.943842	0.808918	1.10127	0.462748	0.974025	462
Threonine	1.05501	0.914297	1.21737	0.463458	0.974025	462
PC aa C34:4	0.937909	0.790007	1.1135	0.464098	0.974025	462
SM(OH) C22:2	1.07826	0.87955	1.32187	0.468436	0.974025	462
isoleucine	0.946967	0.817009	1.0976	0.469373	0.974025	462
bcaa	0.938847	0.786677	1.12045	0.4843	0.974025	325
PC aa C32:2	0.904121	0.679022	1.20384	0.490208	0.974025	137
PC ae C40:1	0.949683	0.816505	1.10458	0.503056	0.974025	462
PC aa C32:1	0.944068	0.796785	1.11858	0.50599	0.974025	462
Lyso PC a C16:0	1.06002	0.892239	1.25934	0.507341	0.974025	462
Phenylalanine	0.951616	0.82183	1.1019	0.507386	0.974025	462
Lyso PC a C28:1	1.12537	0.79269	1.59768	0.508867	0.974025	132
SM C26:1	1.09129	0.839081	1.41932	0.514701	0.974025	137
SM C16:0	0.941781	0.785561	1.12907	0.516866	0.974025	462
PC ae C36:0	0.953615	0.821389	1.10713	0.53285	0.974025	460
C3	0.94403	0.784764	1.13562	0.541236	0.974025	462
PC ae C36:1	1.04797	0.900737	1.21926	0.544155	0.974025	462
SM(OH) C22:1	1.05765	0.876591	1.2761	0.558517	0.974025	462
Ornithine	1.05818	0.873223	1.28232	0.563979	0.974025	462
SM C24:0	0.94001	0.757177	1.16699	0.575071	0.974025	462
Lyso PC a C18:0	1.04745	0.881892	1.24408	0.59743	0.974025	462
PC aa C38:4	1.04895	0.878332	1.2527	0.597777	0.974025	462
PC aa C32:0	0.94872	0.778099	1.15675	0.602783	0.974025	462
SM C16:1	0.952589	0.792854	1.14451	0.603989	0.974025	462
C5	1.06821	0.827481	1.37897	0.612526	0.974025	137
eaa	0.956921	0.799849	1.14484	0.630264	0.974025	325
PC ae C34:2	0.953331	0.781623	1.16276	0.63715	0.974025	462
PC aa C30:0	0.960216	0.810941	1.13697	0.637697	0.974025	462
Alanine	1.03699	0.887017	1.21231	0.648621	0.974025	462
Lyso PC a C18:2	1.03647	0.885776	1.2128	0.654962	0.974025	462
PC aa C38:3	0.962992	0.811462	1.14282	0.665956	0.974025	462
PC ae C44:4	0.963957	0.815835	1.13897	0.666289	0.974025	462
PC aa C36:1	0.967296	0.831338	1.12549	0.667009	0.974025	462
PC ae C30:2	1.04475	0.843444	1.29411	0.688493	0.974025	455
tyr_phe	0.962547	0.798414	1.16042	0.689025	0.974025	325
PC ae C32:2	0.967592	0.818895	1.14329	0.698761	0.974025	462
PC aa C40:4	0.970288	0.831751	1.1319	0.701184	0.974025	462
PC ae C36:4	1.03798	0.847729	1.27092	0.71823	0.974025	462
glucoaa	0.96753	0.80544	1.16224	0.72421	0.974025	325
Lyso PC a C16:1	0.972901	0.832964	1.13635	0.728789	0.974025	462
C2	1.0249	0.890702	1.17931	0.731264	0.974025	462
PC ae C44:5	0.97373	0.830939	1.14106	0.742128	0.974025	462
Asparagine	1.02995	0.858885	1.23509	0.750135	0.974025	462
PC aa C42:6	0.961789	0.749242	1.23463	0.759778	0.974025	137
Sarcosine	1.02299	0.882657	1.18564	0.762692	0.974025	462
C0	0.979368	0.855008	1.12182	0.763497	0.974025	462
Glycine	0.978677	0.842649	1.13666	0.777719	0.974025	462
C18	1.02045	0.879528	1.18396	0.789453	0.974025	462
PC ae C42:1	0.980973	0.848539	1.13408	0.795164	0.974025	462
cit_orn	1.02761	0.836087	1.26302	0.795757	0.974025	325
Lyso PC a C20:3	1.02063	0.873851	1.19205	0.796617	0.974025	462
C18:1	0.975305	0.806032	1.18013	0.797109	0.974025	462
ketoaa	0.976757	0.816141	1.16898	0.79751	0.974025	325
neaa	0.975821	0.809298	1.17661	0.797653	0.974025	325
Lysine	1.01922	0.876783	1.1848	0.804232	0.974025	462
PC ae C34:1	1.02461	0.843167	1.24509	0.806873	0.974025	462
t4-hydroxyproline	0.982656	0.8539	1.13083	0.807102	0.974025	462
PC ae C38:5	0.974709	0.791897	1.19972	0.808998	0.974025	462
Creatinine	1.01823	0.877793	1.18114	0.811412	0.974025	462
ADMA	1.01961	0.868791	1.19661	0.812063	0.974025	462
C18:2	1.02388	0.839292	1.24905	0.816052	0.974025	462
cit_arg	1.02759	0.81591	1.29418	0.817135	0.974025	325
Tryptophan	0.982895	0.844126	1.14448	0.824182	0.974627	462
SM C18:1	1.01808	0.856703	1.20986	0.838725	0.97937	462
Lyso PC a C18:1	0.983521	0.835853	1.15728	0.841338	0.97937	462
PC ae C38:3	0.985889	0.850039	1.14345	0.850976	0.982911	462
Citrulline	1.01212	0.873286	1.17302	0.87287	0.989676	462
PC ae C36:5	0.986316	0.824846	1.17939	0.879933	0.989676	462
PC ae C40:4	0.98858	0.850812	1.14865	0.88076	0.989676	461
nsaa	0.984086	0.792884	1.2214	0.884289	0.989676	325
Histidine	0.990069	0.852132	1.15033	0.896262	0.989676	462
PC aa C34:1	0.98887	0.826198	1.18357	0.90286	0.989676	462
PC aa C36:2	1.01184	0.816544	1.25384	0.914337	0.989676	462
PC aa C36:3	0.989174	0.806908	1.21261	0.916571	0.989676	462
Methionine	0.99298	0.865069	1.1398	0.920249	0.989676	462
PC ae C40:2	1.00795	0.857985	1.18412	0.923254	0.989676	462
PC ae C32:1	1.0071	0.848734	1.19501	0.935438	0.990856	462
Proline	0.99427	0.857835	1.1524	0.93917	0.990856	462
Glutamate	1.00899	0.784906	1.29705	0.944306	0.990856	462
Arginine	1.00587	0.819063	1.23528	0.955475	0.991313	462
SM C20:2	0.995036	0.826652	1.19772	0.958047	0.991313	462
orn_arg	1.00507	0.776876	1.30028	0.969326	0.993394	325
ureaaa	0.996782	0.824799	1.20463	0.973393	0.993394	325
fisher_ratio	0.998244	0.836773	1.19087	0.984425	0.99509	325
PC ae C44:3	0.998993	0.756124	1.31987	0.994345	0.99509	136
Glutamine	0.999429	0.833281	1.19871	0.99509	0.99509	462

[truncated: 1 more sheets: Table S10]
