# Supplementary material for: Perturbations in the blood metabolome up to a decade before prostate cancer diagnosis in 4387 matched case–control sets from the European Prospective Investigation into Cancer and Nutrition
Source: Int J Cancer. 2024 Oct 8;156(5):943–52. doi: 10.1002/ijc.35208 (PMC11701393; doi:10.1002/ijc.35208)
Supplement: Supplementary file 3 — Data S3: Supporting Information [file IJC-156-943-s001.xlsx]

## Sheet: Contents
Grenville ZS et al. Perturbations in the blood metabolome up to a decade before prostate cancer diagnosis in 4,387 matched case-control sets from the European Prospective Investigation into Cancer and Nutrition
Supplementary Document 3 - Tables S11-S23
Risk of prostate cancer overall, by tumour characteristics and follow-up time, and risk of prostate cancer death per 1SD increase in individual metabolite concentration in EPIC, in the full data set and data not previously published.
Full data set ncase=4,314
Table S11	Full dataset:	Overall prostate cancer
Table S12	Full dataset:	Advanced prostate cancer
Table S13	Full dataset:	Advanced prostate cancer by ≤10 years of follow-up time
Table S14	Full dataset:	Advanced prostate cancer by > 10 years of follow-up time
Table S15	Full dataset:	Aggressive prostate cancer
Table S16	Full dataset:	Aggressive prostate cancer by ≤10 years of follow-up time
Table S17	Full dataset:	Aggressive prostate cancer by > 10 years of follow-up time
Table S18	Full dataset:	High grade prostate cancer
Table S19	Full dataset:	High grade prostate cancer by ≤10 years of follow-up time
Table S20	Full dataset:	High grade prostate cancer by > 10 years of follow-up time
Table S21	Full dataset:	Prostate cancer death
Table S22	Full dataset:	Prostate cancer death by ≤10 years of follow-up time
Table S23	Full dataset:	Prostate cancer death by > 10 years of follow-up time

## Sheet: Table S11
Table S11. Full dataset: Risk of overall prostate cancer per 1 SD increase in metabolite pattern score
Metabolite pattern	OR	LL	UL	P-value2	ncase
1	0.96357	0.916624	1.01292	0.145336	4314
3	0.978564	0.92763	1.03229	0.42687	4314
2	0.974757	0.909541	1.04465	0.469276	4314

## Sheet: Table S12
Table S12. Full dataset: Risk of advanced prostate cancer per 1 SD increase in metabolite pattern score
Metabolite pattern	OR	LL	UL	P-value2	ncase
2	0.799802	0.67867	0.942555	0.0076757	930
1	0.882105	0.787806	0.987691	0.0296548	930
3	0.94235	0.836679	1.06137	0.327825	930

## Sheet: Table S13
Table S13. Full dataset: Risk of advanced prostate cancer per 1 SD increase in metabolite pattern score in EPIC1 by ≤ 10 years of follow-up time
Metabolite pattern	OR	LL	UL	P-value2	ncase
1	0.796963	0.662327	0.958967	0.0162283	390
2	0.755126	0.588425	0.969054	0.0273164	390
3	0.930795	0.766806	1.12986	0.468291	390

## Sheet: Table S14
Table S14. Full dataset: Risk of advanced prostate cancer per 1 SD increase in metabolite pattern score in EPIC1 by > 10 years of follow-up time
Metabolite pattern	OR	LL	UL	P-value2	ncase
2	0.844973	0.671987	1.06249	0.149494	540
1	0.946619	0.815935	1.09823	0.469224	540
3	0.980541	0.837592	1.14789	0.806902	540

## Sheet: Table S15
Table S15. Full dataset: Risk of aggressive prostate cancer per 1 SD increase in metabolite pattern score
Metabolite pattern	OR	LL	UL	P-value2	ncase
1	0.951207	0.87177	1.03788	0.26089	1495
3	0.969571	0.88415	1.06324	0.511366	1495
2	0.987538	0.876278	1.11292	0.837081	1495

## Sheet: Table S16
Table S16. Full dataset: Risk of aggressive prostate cancer per 1 SD increase in metabolite pattern score in EPIC1 by ≤ 10 years of follow-up time
Metabolite pattern	OR	LL	UL	P-value2	ncase
3	0.926447	0.803089	1.06875	0.294681	669
1	0.965137	0.844645	1.10282	0.601984	669
2	0.98877	0.833812	1.17253	0.896677	669

## Sheet: Table S17
Table S17. Full dataset: Risk of aggressive prostate cancer per 1 SD increase in metabolite pattern score in EPIC1 by > 10 years of follow-up time
Metabolite pattern	OR	LL	UL	P-value2	ncase
1	0.959601	0.851891	1.08093	0.497227	790
3	1.03624	0.914492	1.17418	0.576717	790
2	1.01133	0.848797	1.20497	0.899738	790

## Sheet: Table S18
Table S18. Full dataset: Risk of high grade prostate cancer per 1 SD increase in metabolite pattern score
Metabolite pattern	OR	LL	UL	P-value2	ncase
1	0.917395	0.782341	1.07576	0.288633	452
3	1.04329	0.882206	1.23379	0.620403	452
2	1.02019	0.822402	1.26554	0.855774	452

## Sheet: Table 19
Table S19. Full dataset: Risk of high grade prostate cancer per 1 SD increase in metabolite pattern score in EPIC1 by ≤ 10 years of follow-up time
Metabolite pattern	OR	LL	UL	P-value2	ncase
1	0.942731	0.721752	1.23137	0.665193	176
2	1.03153	0.734527	1.44864	0.857781	176
3	1.00025	0.733998	1.36307	0.998761	176

[truncated: 4 more sheets: Table S20, Table S21, Table S22, Table S23]
